# Supplementary material for: Whole-exome sequencing and genome-wide evolutionary analyses identify novel candidate genes associated with infrared perception in pit vipers
Source: Sci Rep. 2020 Aug 3;10:13033. doi: 10.1038/s41598-020-69843-w (PMC7400743; doi:10.1038/s41598-020-69843-w)
Supplement: Supplementary file 2 — Supplementary tables. [file 41598_2020_69843_MOESM2_ESM.xlsx]

## Sheet: Table S3-branch length analysis
Table S3. Candidate genes identified by the branch length analysis. （Corresponding branch lengthes from genome-scale tree were also calculated to use as negative control）
Gene_identifier	1st step		2nd step		3rd step		Passing same filtering criteria using gene tree without topological constraint (yes or no)
	Average branch length of Colubridae and Elaperidae	Average branch length of Crotalinae	Average branch length of Viperinae and Azemiopinae	Average branch length of Crotalinae	The longest branch leading to Viperinae or Azemiopinae	The ancestral branch length of Crotalinae
Dacu_12548_Q5ZLE7_CHICK	0.0391234	0.0869718	0.0273974	0.0684155	0.0303277	0.0307201	Yes
Dacu_07906_WAPAL	0.0312319	0.0417259	0.0189361	0.0350436	0.0213942	0.021562	Yes
Dacu_04044_NOC4L	0.0521896	0.106356	0.0303995	0.0795322	0.0318984	0.0326852	Yes
Dacu_09278_DECR2	0.0388055	0.103829	0.0165905	0.0464135	0.024227	0.0284144	Yes
Dacu_07529_FABP5	0.0509822	0.133846	0.0429696	0.118434	0.0635207	0.0667713	No
Dacu_20332_CAST	0.0742268	0.104619	0.0339525	0.0665678	0.0386555	0.0415938	Yes
Dacu_10063_znf703	0.0377371	0.0757649	0.019854	0.0469131	0.0227096	0.0243717	Yes
Dacu_09279_RNASEH1	0.131261	0.149975	0.0273846	0.119916	0.0320142	0.0648673	No
Dacu_07437_zmym6nb	0.0477736	0.112656	0.0247758	0.0891505	0.0273035	0.0333819	No
Dacu_14268_ZNT6_CHICK	0.0180623	0.0309228	0.0129199	0.0222739	0.0146318	0.0157266	Yes
Dacu_08491_CHMP6	0.012393	0.0674709	0.0121448	0.0492412	0.0182514	0.0243332	Yes
Dacu_16261_NDUFB8	0.120127	0.14026	0.0326188	0.117586	0.0472468	0.0613457	Yes
Dacu_14176_SETD7	0.0263881	0.0352006	0.00812953	0.0213745	0.0106226	0.0108086	Yes
Dacu_07754_F1NPK8_CHICK	0.0790555	0.152544	0.0254505	0.11159	0.0297917	0.0393051	Yes
Dacu_09054_ADAMTS2	0.0169752	0.0349047	0.0100598	0.0193761	0.0115438	0.0131728	Yes
Dacu_03722_AGTR1	0.0272445	0.0356415	0.0076908	0.0228016	0.00879388	0.0115421	Yes
Dacu_03418_MRPS7	0.070954	0.12285	0.0242605	0.0779783	0.0283257	0.0395576	No
Dacu_16100_C1QL2	0.0140724	0.0393239	0.0097403	0.0280922	0.0114628	0.0174275	Yes
Dacu_14521_zgc_136493	0.0401864	0.0544264	0.0148688	0.0337394	0.0161323	0.0176572	Yes
Dacu_05466_SKA1	0.0761629	0.106335	0.0266177	0.0632224	0.0272986	0.035536	Yes
Dacu_06790_HRH2	0.0517336	0.0806995	0.0179469	0.0384998	0.0204614	0.0296498	Yes
Dacu_07168_HABP4	0.02764	0.0322179	0.012924	0.0274442	0.0172513	0.0190168	Yes
Dacu_18108_CRYAB	0.0566606	0.169242	0.0315304	0.073124	0.0383867	0.0390256	Yes
Dacu_05236_olfcw1	0.0398205	0.088812	0.0267522	0.0611929	0.0404832	0.0438305	No
Dacu_01145_TPPP3	0.051032	0.0952518	0.0166197	0.0502528	0.0298563	0.0302129	No
Dacu_02658_GK5	0.0401034	0.0561782	0.0175596	0.0395574	0.0233227	0.0258237	Yes
Dacu_01516_COQ5	0.0245659	0.0513334	0.014522	0.0324143	0.0202743	0.020709	Yes
Dacu_00007_KCNH8	0.0134248	0.0371408	0.00677487	0.0237797	0.00805235	0.00941891	Yes
Dacu_02853_lrrc3	0.0556081	0.0639974	0.0214156	0.040859	0.0265733	0.0280752	Yes
Dacu_20143_cyp2j2	0.0927981	0.1166	0.0400048	0.0822321	0.0453406	0.048144	No
Dacu_07638_XB-GENE-5885309	0.0882605	0.133306	0.0181748	0.0951755	0.0209569	0.039289	Yes
Dacu_13231_WWOX	0.0406226	0.0418333	0.0161052	0.0366093	0.0190567	0.0209039	Yes
Dacu_09534_VWA7	0.0590621	0.0610477	0.0232153	0.0452766	0.0278992	0.0280232	Yes
Dacu_07097_METTL20	0.0480619	0.0578264	0.0226698	0.0404898	0.0255013	0.0295659	Yes
Dacu_19724_ZNF197	0.0760141	0.120478	0.0164497	0.104661	0.0352204	0.0431692	No
Dacu_01296_slc5a1	0.0408531	0.0664312	0.00923409	0.0431301	0.0121706	0.0187323	Yes
Dacu_03449_PSMB8	0.0464826	0.112382	0.0220919	0.0451119	0.0280119	0.0308198	No
Dacu_06796_kcnk4	0.0703733	0.118682	0.0277598	0.0828049	0.0362623	0.0541932	Yes
Dacu_03381_MRPL48	0.0850673	0.114402	0.0138379	0.0835863	0.0173433	0.042284	No
Dacu_17208_KCNK17	0.0701567	0.0896888	0.0236036	0.0516263	0.0317176	0.031946	Yes
Dacu_08779_GPN3	0.0366175	0.0423316	0.00822347	0.0282651	0.00946035	0.00953172	No
Dacu_09419_MYOT	0.0342396	0.0345155	0.00405092	0.020497	0.00602353	0.00816398	Yes
Dacu_14895_CYBB	0.0478462	0.0720043	0.0280072	0.0520899	0.0303388	0.0335616	Yes
Dacu_04980_FAM58A	0.0226165	0.0357593	0.00858153	0.0231514	0.00927447	0.0121774	Yes
Dacu_12562_LHX3_CHICK	0.00974557	0.0383389	0.0042296	0.0288725	0.00939612	0.0169834	Yes
Dacu_07982_TRPA1	0.0449945	0.208895	0.0302278	0.190106	0.0413872	0.126598	Yes
Dacu_01791_TMEM9	0.0519303	0.0670111	0.018794	0.0583808	0.0281258	0.0334363	No
Dacu_12353_slc45a1	0.0478259	0.0626159	0.0153632	0.0376044	0.0163156	0.018663	Yes
Dacu_18360_CDHR4	0.186836	0.190134	0.045563	0.153176	0.061299	0.0722853	No
Dacu_14306_cers6	0.0151369	0.0575496	0.0208483	0.0480084	0.0317094	0.037281	Yes
Dacu_09630_SLC6A16	0.0495427	0.0572141	0.0249627	0.0444775	0.0281521	0.0314616	Yes
Genome-scale tree	0.0325576	0.0288312	0.0149911	0.0152923	0.0171166	0.00454589	No

## Sheet: Table S4-selection pressure
Table S4. Selection pressure analysis results estimated with PAML using branch-specific model.
Gene_identifier	One-ratio	Two-ratio				Likelihood-ratio tests			Number of species in OGGs
	ω	ω0	ω1	dN	dS	2(lnL)	P-value	significant after FDR	pitvipers	total
Dacu_00001_PNPLA8	0.28312	0.28169	0.43722	0.002387	0.005459	0.331484	0.282393	FALSE	8	20
Dacu_00002_NRCAM	0.19747	0.19597	0.51256	0.001325	0.002586	1.28686	0.128314	FALSE	8	20
Dacu_00003_CLEC16A	0.09816	0.09886	0.04254	0.00059	0.01387	0.83258	0.180764	FALSE	8	19
Dacu_00005_SGOL1	0.68335	0.68378	0.6657	0.008471	0.012725	0.001612	0.483987	FALSE	8	19
Dacu_00006_EFHB	0.31996	0.3237	0.11542	0.001391	0.012048	1.61665	0.10178	FALSE	8	20
Dacu_00007_KCNH8	0.16485	0.16023	0.86404	0.003065	0.003547	5.23654	0.0110586	FALSE	8	20
Dacu_00008_ADIPOR2	0.15339	0.14987	0.47102	0.00286	0.006071	0.85908	0.176998	FALSE	8	20
Dacu_00010_RAD52	0.4378	0.43294	999	0.002013	2e-06	1.8131	0.0890682	FALSE	8	15
Dacu_00011_SALL2	0.13622	0.13566	0.18498	0.002266	0.012249	0.240894	0.311781	FALSE	8	19
Dacu_00012_WNK1	0.26395	0.26367	0.30176	0.001084	0.003593	0.032176	0.428821	FALSE	8	20
Dacu_00014_B4GALNT3	0.41898	0.41684	0.83468	0.003082	0.003692	0.849482	0.178349	FALSE	8	20
Dacu_00015_CCDC77	0.32591	0.32421	999	0.000958	1e-06	1.50549	0.109914	FALSE	8	19
Dacu_00016_KDM5A	0.05767	0.05765	0.09881	0.000585	0.005917	0.290966	0.294801	FALSE	8	20
Dacu_00017_SLC6A13	0.08774	0.08692	0.21659	0.000847	0.003911	0.473728	0.245639	FALSE	8	20
Dacu_00019_WASH1	0.14733	0.14677	0.16919	0.003013	0.017809	0.030116	0.431114	FALSE	8	19
Dacu_00020_DDX11	0.28122	0.27861	1.07973	0.002105	0.001949	2.00013	0.0786428	FALSE	8	19
Dacu_00021_ACRBP	0.67725	0.68277	0.25359	0.001831	0.00722	0.572968	0.224541	FALSE	8	19
Dacu_00023_PLEKHA7	0.19968	0.19979	0.19102	0.001273	0.006664	0.003544	0.476264	FALSE	8	19
Dacu_00024_PIK3C2A	0.20216	0.20027	0.67531	0.001386	0.002053	1.44342	0.114793	FALSE	8	20
Dacu_00025_NUCB2	0.40767	0.39607	999	0.006501	7e-06	6.20234	0.00637907	FALSE	8	20
Dacu_00026_KCNJ11	0.12043	0.11897	171.089	0.001602	9e-06	2.51192	0.056494	FALSE	8	20
Dacu_00027_ABCC8	0.09298	0.09409	0.0001	1e-06	0.006229	1.9066	0.0836708	FALSE	8	20
Dacu_00028_USH1C	0.23589	0.23329	214.531	0.001558	7e-06	5.31235	0.0105874	FALSE	8	20
Dacu_00029_OTOG	0.34575	0.3458	0.32545	0.000404	0.001241	0.001856	0.482818	FALSE	8	20
Dacu_00033_HPS5	0.24701	0.24454	382.832	0.001316	3e-06	3.09714	0.039215	FALSE	8	20
Dacu_00034_LDHA	0.16972	0.17172	0.0001	1e-06	0.006591	1.26287	0.130554	FALSE	8	20
Dacu_00035_TSG101	0.10129	0.09988	0.37375	0.001168	0.003124	0.771902	0.189815	FALSE	8	19
Dacu_00036_UEVLD	0.20755	0.20589	579.914	0.001087	2e-06	1.53306	0.107827	FALSE	8	20
Dacu_00037_SPTY2D1	0.40885	0.40836	0.44949	0.004062	0.009038	0.020652	0.442866	FALSE	8	20
Dacu_00038_TMEM86A	0.14032	0.13725	316.865	0.001879	6e-06	1.95493	0.0810284	FALSE	8	20
Dacu_00039_PTPN5	0.30004	0.29447	0.86549	0.003837	0.004433	1.22183	0.134501	FALSE	8	20
Dacu_00040_PTPRJ	0.57519	0.57165	999	0.001758	2e-06	2.99205	0.0418371	FALSE	8	16
Dacu_00041_PSMG1	0.19144	0.1894	0.31857	0.002781	0.00873	0.202018	0.326548	FALSE	8	17
Dacu_00042_CARS	0.20666	0.20476	0.41187	0.002123	0.005155	0.818972	0.18274	FALSE	8	20
Dacu_00044_ARRDC4	0.25898	0.26934	0.0001	3e-06	0.029998	5.98591	0.00721031	FALSE	8	17
Dacu_00045_CAPZA1	0.3082	0.31024	0.0001	1e-06	0.005102	1.26341	0.130503	FALSE	8	20
Dacu_00047_RGMA_CHICK	0.15984	0.16008	0.14155	0.001582	0.011178	0.01259	0.45533	FALSE	8	19
Dacu_00048_SMOX	0.06991	0.06957	0.12519	0.000815	0.006508	0.184642	0.333707	FALSE	8	19
Dacu_00049_ST3GAL4	0.14861	0.14893	0.12815	0.001407	0.010982	0.014128	0.452693	FALSE	8	19
Dacu_00050_FOXRED1	0.28033	0.28591	0.0001	1e-06	0.013107	3.53631	0.0300194	FALSE	8	17
Dacu_00051_SRPR	0.09251	0.09194	0.12775	0.001387	0.010859	0.13127	0.358559	FALSE	8	20
Dacu_00052_FAM118B	0.14526	0.14263	0.37592	0.002907	0.007734	0.798804	0.185726	FALSE	8	20
Dacu_00053_PARS2	0.2169	0.21932	0.0001	1e-06	0.007833	1.49451	0.110759	FALSE	8	19
Dacu_00056_TTC22	0.17501	0.17375	0.39418	0.001713	0.004346	0.633534	0.213031	FALSE	8	20
Dacu_00057_KLF11	0.33547	0.33797	0.2148	0.001773	0.008253	0.301426	0.291495	FALSE	8	19
Dacu_00064_EI24	0.0642	0.06294	0.12816	0.001461	0.011401	0.324636	0.284417	FALSE	8	20
Dacu_00065_CATSPER2	0.34599	0.3449	999	0.001125	1e-06	1.51339	0.109311	FALSE	8	19
Dacu_00066_DHCR24	0.12227	0.12114	999	0.000816	1e-06	1.55566	0.106151	FALSE	8	20
Dacu_00068_PTPN22	0.49224	0.49022	1.04499	0.00179	0.001713	0.46322	0.248061	FALSE	8	18
Dacu_00069_TAF1B	0.30671	0.29962	1.03054	0.005172	0.005019	2.60328	0.0533214	FALSE	8	17
Dacu_00071_STT3A	0.0085	0.00857	0.0001	1e-06	0.008054	0.201656	0.326694	FALSE	8	20
Dacu_00072_CABLES1	0.30609	0.30401	999	0.000796	1e-06	1.57743	0.104565	FALSE	8	19
Dacu_00073_PHTF1	0.22784	0.22782	0.23068	0.001376	0.005965	0.000148	0.495147	FALSE	8	20
Dacu_00074_CHEK1	0.09597	0.09525	0.25175	0.000983	0.003906	0.466544	0.247291	FALSE	8	18
Dacu_00077_TRAPPC9	0.09441	0.09675	0.0001	2e-06	0.020573	4.45963	0.0173525	FALSE	8	19
Dacu_00079_PCSK9	0.32819	0.32604	0.64909	0.003348	0.005158	0.907976	0.170326	FALSE	8	20
Dacu_00082_CDON	0.20648	0.20827	0.04809	0.000408	0.008485	2.5273	0.0559456	FALSE	8	20
Dacu_00083_ZNF839	0.68537	0.67792	999	0.003813	4e-06	4.48309	0.0171158	FALSE	8	19
Dacu_00084_RIOK3	0.24343	0.24172	0.47801	0.00223	0.004665	0.538596	0.231508	FALSE	8	20
Dacu_00085_USP24	0.06792	0.06809	0.05183	0.000312	0.006029	0.074902	0.392164	FALSE	8	20
Dacu_00086_TECPR2	0.25687	0.25695	0.24774	0.001208	0.004876	0.001576	0.484167	FALSE	8	20
Dacu_00087_ERLIN2	0.10089	0.10194	0.0001	1e-06	0.006897	0.840082	0.179687	FALSE	8	19
Dacu_00088_ANKRD9	0.20538	0.20378	0.55007	0.0017	0.00309	0.416132	0.259437	FALSE	8	20
Dacu_00090_PROZ	0.38864	0.38535	999	0.002261	2e-06	2.40374	0.0605227	FALSE	8	18
Dacu_00091_MAGI3	0.27922	0.27855	0.50795	0.00068	0.001339	0.250124	0.308494	FALSE	8	20
Dacu_00092_PUS3	0.2629	0.26627	0.07708	0.001003	0.01301	1.56881	0.10519	FALSE	8	20
Dacu_00093_PROSC	0.19737	0.19796	0.16741	0.002426	0.014491	0.022576	0.440282	FALSE	8	20
Dacu_00096_EIF2C2	0.01625	0.01565	0.04136	0.000893	0.021583	0.763514	0.191116	FALSE	8	19
Dacu_00097_TM2D3	0.17049	0.16107	999	0.007363	7e-06	6.80164	0.00455371	FALSE	8	15
Dacu_00098_RPUSD4	0.38692	0.39702	0.09768	0.001764	0.018064	2.1603	0.0708083	FALSE	8	17
Dacu_00099_C18orf8	0.08846	0.08845	0.08978	0.000699	0.007781	0.000176	0.494708	FALSE	8	20
Dacu_00100_PANX3	0.23301	0.23255	0.24881	0.005	0.020097	0.008856	0.462512	FALSE	8	18
Dacu_00101_TRAF3	0.07595	0.07477	0.27418	0.000712	0.002598	0.649574	0.210133	FALSE	8	20
Dacu_00103_PCID2	0.04273	0.04337	0.0001	1e-06	0.008643	0.608708	0.217637	FALSE	8	20
Dacu_00104_AMN	0.55452	0.55275	0.82267	0.002713	0.003298	0.10085	0.375406	FALSE	8	20
Dacu_00105_SIAE	0.42201	0.42794	0.0001	1e-06	0.009503	5.77625	0.0081221	FALSE	8	20
Dacu_00108_FAM113A	0.26334	0.26764	0.0001	2e-06	0.017906	5.63973	0.00877894	FALSE	8	18
Dacu_00110_GPR124	0.15325	0.15419	0.06686	0.000555	0.008305	0.81638	0.18312	FALSE	8	20
Dacu_00111_IGHV4-59	0.71985	0.7054	1.17919	0.014316	0.012141	0.183306	0.334274	FALSE	5	10
Dacu_00112_IGHV2-26	0.70783	0.73402	0.0001	1e-06	0.011132	2.18941	0.0694814	FALSE	8	13
Dacu_00113_BRF2	0.31267	0.30756	1.0135	0.005126	0.005058	2.14598	0.071472	FALSE	8	20
Dacu_00114_ESAM	0.2371	0.22675	999	0.009028	9e-06	13.147	0.000143994	FALSE	8	19
Dacu_00116_RAB11FIP1	0.30284	0.30505	0.23011	0.006085	0.026443	0.285596	0.296528	FALSE	8	20
Dacu_00117_SRM	0.06088	0.06012	0.07467	0.003172	0.042485	0.068782	0.396559	FALSE	7	11
Dacu_00118_FLRT1	0.035	0.03527	0.0001	1e-06	0.014403	1.14524	0.142274	FALSE	8	20
Dacu_00119_LPHN3	0.15202	0.15615	0.0001	1e-06	0.014153	1.31321	0.125907	FALSE	8	20
Dacu_00120_SEMA7A	0.21188	0.21385	0.1059	0.001775	0.016758	0.74116	0.194645	FALSE	8	15
Dacu_00121_ROCK2	0.11879	0.1205	0.0001	1e-06	0.006196	1.6802	0.0974491	FALSE	8	19
Dacu_00122_LAMP1	0.86741	0.84864	999	0.009645	1e-05	5.29978	0.0106641	FALSE	8	19
Dacu_00123_E2F6	0.2105	0.19575	0.63034	0.013289	0.021083	2.71814	0.0496067	FALSE	8	20
Dacu_00124_NOL11	0.3519	0.35293	0.26517	0.001732	0.006532	0.106174	0.372271	FALSE	8	20
Dacu_00125_SMO	0.09384	0.09265	0.22862	0.003212	0.014051	1.79579	0.0901109	FALSE	8	16
Dacu_00126_GOT1L1	0.31659	0.31823	0.15386	0.001112	0.007228	0.387852	0.266715	FALSE	8	19
Dacu_00127_TJP1	0.10437	0.10522	0.02273	0.000271	0.011903	3.30766	0.0344789	FALSE	8	19
Dacu_00128_NPC1	0.30719	0.3118	0.05983	0.000603	0.010078	3.20895	0.0366182	FALSE	8	20
Dacu_00129_GP1BB	0.17646	0.17432	0.25702	0.010459	0.040692	0.324242	0.284535	FALSE	8	18
Dacu_00130_FAM189A1	0.16674	0.16551	0.51023	0.001238	0.002426	0.596784	0.219904	FALSE	8	18
Dacu_00131_DGKQ	0.17045	0.16922	0.60828	0.001228	0.002019	1.13243	0.143629	FALSE	8	20
Dacu_00132_FAM105B	0.24116	0.23991	0.51165	0.001465	0.002862	0.309732	0.288922	FALSE	8	19
Dacu_00135_MARCH11	0.04946	0.05134	0.0001	2e-06	0.018001	0.824508	0.181933	FALSE	8	20
Dacu_00136_prc1.2	0.39605	0.39866	0.19832	0.001957	0.00987	0.59761	0.219746	FALSE	8	20
Dacu_00138_C17orf58	0.4171	0.41625	999	0.000816	1e-06	0.103144	0.374044	FALSE	8	19
Dacu_00139_ZNF622	0.26232	0.2611	0.45499	0.001953	0.004293	0.24591	0.309985	FALSE	8	20
Dacu_00141_STIP1	0.05789	0.05988	0.0001	4e-06	0.040436	5.3483	0.0103712	FALSE	8	17
Dacu_00143_SERINC2	0.26641	0.26967	0.0001	1e-06	0.00909	3.66548	0.0277754	FALSE	8	19
Dacu_00145_TLL1	0.08023	0.07942	0.33167	0.000701	0.002114	1.05323	0.152382	FALSE	8	20
Dacu_00146_XIRP2	0.32558	0.32437	0.75164	0.001395	0.001856	1.41003	0.117526	FALSE	8	20
Dacu_00147_CDC42BPB	0.10943	0.10826	0.39681	0.000822	0.002072	1.59493	0.103312	FALSE	8	20
Dacu_00149_LPIN1	0.26537	0.26405	0.52954	0.001579	0.002981	0.563966	0.226333	FALSE	8	19
Dacu_00151_ZNF507	0.18178	0.18236	0.1477	0.002991	0.02025	0.178256	0.336438	FALSE	8	19
Dacu_00153_FAM20C	0.07879	0.07921	0.04251	0.000444	0.010433	0.083078	0.386584	FALSE	8	19
Dacu_00154_Q5ZMK3_CHICK	0.29712	0.29288	1.02419	0.002935	0.002866	1.17251	0.139443	FALSE	8	20
Dacu_00155_OLFM4	0.35638	0.35366	0.73597	0.004498	0.006111	0.593446	0.220545	FALSE	8	16
Dacu_00156_AHCTF1	0.35135	0.35442	0.09823	0.000596	0.006069	3.02054	0.0411079	FALSE	8	20
Dacu_00157_FBXO41	0.07135	0.0709	0.1071	0.001697	0.015845	0.27199	0.301	FALSE	8	18
Dacu_00159_gpr172b	0.12801	0.12799	0.1311	0.001318	0.010055	0.000348	0.492558	FALSE	8	18
Dacu_00161_SOD3	0.29583	0.28356	5.06159	0.017352	0.003428	6.60017	0.00509846	FALSE	8	15
Dacu_00162_ASH2L	0.05999	0.0582	0.12767	0.002796	0.0219	1.13937	0.142892	FALSE	8	20
Dacu_00163_RASSF8	0.0567	0.05759	0.0001	3e-06	0.027286	2.63052	0.0524138	FALSE	8	20
Dacu_00164_TMEM127	0.01487	0.01543	0.0001	5e-06	0.053319	0.795022	0.186293	FALSE	8	20
Dacu_00166_TM4SF19	0.24179	0.24893	0.0001	2e-06	0.016568	2.73046	0.0492254	FALSE	8	20
Dacu_00167_FAAH2	0.24466	0.23978	0.59323	0.007101	0.011971	2.58997	0.0537713	FALSE	7	15
Dacu_00169_TNFAIP2	1.04318	1.04397	0.92127	0.002378	0.002582	0.012072	0.456255	FALSE	8	17
Dacu_00170_CH25H	0.36778	0.36704	0.48403	0.002311	0.004775	0.037998	0.422724	FALSE	8	18
Dacu_00171_FAS	0.90546	0.89124	999	0.003329	3e-06	0.7995	0.185621	FALSE	7	11
Dacu_00172_Q5ZL83_CHICK	0.08236	0.08227	0.08685	0.001788	0.020589	0.00235	0.480668	FALSE	8	19
Dacu_00174_ZNF208	0.06568	0.06885	0.0001	5e-06	0.048473	0.4141	0.259948	FALSE	8	20
Dacu_00175_NPHP3	0.11776	0.11736	0.18854	0.000647	0.003434	0.13725	0.355515	FALSE	8	20
Dacu_00176_CCDC94	0.13537	0.13845	0.05137	0.001684	0.03279	1.06969	0.150507	FALSE	7	15
Dacu_00177_WSCD1	0.17372	0.17172	999	0.001584	2e-06	4.10237	0.0214116	FALSE	8	20
Dacu_00178_NEU4	0.42057	0.41647	999	0.002809	3e-06	3.80402	0.0255649	FALSE	8	20
Dacu_00180_LIPI	0.34568	0.33983	3.42638	0.004762	0.00139	2.80946	0.046855	FALSE	8	20
Dacu_00181_PCNA	0.01716	0.01737	0.0001	1e-06	0.010143	0.194456	0.329617	FALSE	8	19
Dacu_00182_BCAM	0.28164	0.28343	0.22923	0.003744	0.016333	0.10078	0.375448	FALSE	7	11
Dacu_00184_NSUN3	0.30659	0.30583	0.36711	0.002561	0.006975	0.02991	0.431347	FALSE	8	20
Dacu_00186_OR5V1	0.22859	0.22832	0.24139	0.003235	0.0134	0.003704	0.475735	FALSE	8	20
Dacu_00188_OR5V1	0.35042	0.35465	0.1314	0.002052	0.015614	0.728496	0.196686	FALSE	7	18
Dacu_00189_MTCP1NB	0.21466	0.22076	0.0001	2e-06	0.020755	0.732818	0.195986	FALSE	8	20
Dacu_00190_impdh1b	0.05228	0.05138	0.13115	0.0021	0.016011	0.799566	0.185612	FALSE	8	16
Dacu_00191_GAL3ST2	0.59091	0.58366	1.08843	0.009192	0.008445	0.636894	0.212419	FALSE	8	19
Dacu_00192_HEPACAM	0.24978	0.24392	999	0.004037	4e-06	3.81571	0.025387	FALSE	8	18
Dacu_00193_KAL1	0.28723	0.26488	2.40285	0.010643	0.004429	6.21566	0.00633126	FALSE	8	20
Dacu_00196_SRRM3	0.1438	0.14389	0.13568	0.000745	0.005488	0.002558	0.479831	FALSE	8	20
Dacu_00197_HNMT	0.25261	0.25206	0.3338	0.001564	0.004686	0.038634	0.422088	FALSE	8	19
Dacu_00198_PTK2	0.03445	0.03399	0.05982	0.000881	0.014723	0.333138	0.281909	FALSE	8	19
Dacu_00199_NP_001116490.1	0.37232	0.37074	0.7671	0.001955	0.002549	0.33095	0.28255	FALSE	8	20
Dacu_00200_SALL3	0.11171	0.11148	0.12963	0.000733	0.005657	0.03014	0.431086	FALSE	8	20
Dacu_00201_SLC33A1	0.24144	0.23596	1.71798	0.00405	0.002357	4.15781	0.0207214	FALSE	8	20
Dacu_00204_pdcd4a	0.04704	0.04773	0.0001	2e-06	0.019305	1.11767	0.14521	FALSE	8	20
Dacu_00205_SLC26A1	0.20323	0.20347	0.18028	0.001523	0.00845	0.020818	0.442638	FALSE	8	20
Dacu_00206_NUDT13	0.35083	0.35385	0.23058	0.003204	0.013894	0.242544	0.311187	FALSE	8	18
Dacu_00208_PCDH17	0.0736	0.07307	0.19473	0.001144	0.005873	1.04291	0.153573	FALSE	8	19
Dacu_00209_GPCPD1	0.28702	0.28755	0.20863	0.000796	0.003816	0.061522	0.402053	FALSE	8	20
Dacu_00210_DPY19L3	0.20169	0.20188	0.19473	0.004046	0.020776	0.004926	0.472023	FALSE	8	19
Dacu_00211_CCIN	0.1514	0.15115	0.16977	0.001581	0.009311	0.017142	0.447916	FALSE	8	20
Dacu_00212_KIF16B	0.12992	0.12859	0.27993	0.001421	0.005076	1.15847	0.140892	FALSE	8	20
Dacu_00215_trpc2	0.12146	0.11998	0.20682	0.004237	0.020486	0.408136	0.261459	FALSE	6	16
Dacu_00217_pitx2	0.12257	0.12071	0.22092	0.005213	0.023597	0.595666	0.220118	FALSE	8	18
Dacu_00220_THUMPD2	0.29046	0.28758	999	0.002061	2e-06	2.03683	0.0767648	FALSE	8	20
Dacu_00222_MYBBP1A	0.30202	0.29853	3.36414	0.002478	0.000737	5.4547	0.00975789	FALSE	8	19
Dacu_00223_CENPO	0.62508	0.6171	999	0.00448	4e-06	2.89271	0.0444906	FALSE	8	20
Dacu_00224_OR10A7	0.27484	0.27103	0.64653	0.004755	0.007354	0.899052	0.171518	FALSE	8	20
Dacu_00227_S100A10	0.14304	0.14309	0.0001	1e-06	0.014561	1.09127	0.148095	FALSE	7	15
Dacu_00229_ANGPTL7	0.23239	0.23097	0.46833	0.002841	0.006065	0.361888	0.27373	FALSE	8	16
Dacu_00233_DUSP23	0.08987	0.08469	0.60453	0.005925	0.009802	2.1022	0.0735435	FALSE	8	12
Dacu_00234_SLC37A2	0.12175	0.11835	0.39758	0.003591	0.009031	2.14762	0.0713954	FALSE	8	18
Dacu_00235_ARL13B	0.1702	0.17469	0.0001	1e-06	0.014273	3.80998	0.025474	FALSE	8	20
Dacu_00236_ST6GALNAC4	0.10105	0.10211	0.04452	0.001329	0.029863	0.559992	0.227132	FALSE	7	17
Dacu_00237_MOGS	0.14314	0.14187	0.44331	0.0029	0.006543	2.09658	0.0738146	FALSE	8	19
Dacu_00240_STX19	0.27823	0.27702	0.4181	0.001936	0.00463	0.084636	0.385555	FALSE	8	20
Dacu_00241_fbxl3	0.12949	0.13284	0.07278	0.002263	0.031088	0.552926	0.228562	FALSE	6	11
Dacu_00242_EXOC5	0.14333	0.14352	0.12792	0.000633	0.004951	0.009766	0.460639	FALSE	8	20
Dacu_00244_GOLGA7	0.05548	0.06025	0.0001	7e-06	0.072713	2.27198	0.0658658	FALSE	8	19
Dacu_00245_EIF5	0.11175	0.11351	0.0001	1e-06	0.006601	1.03111	0.154949	FALSE	8	20
Dacu_00248_TRMT6	0.23118	0.22988	999	0.000925	1e-06	1.6575	0.0989705	FALSE	8	20
Dacu_00249_D2HGDH	0.26939	0.26977	0.21574	0.000862	0.003994	0.032262	0.428727	FALSE	8	20
Dacu_00250_PAPD7	0.14071	0.13983	0.23348	0.000886	0.003796	0.128062	0.360225	FALSE	8	20
Dacu_00252_TBL1X	0.07637	0.07798	0.0001	1e-06	0.01077	1.51932	0.108861	FALSE	8	20
Dacu_00255_KEL	0.4493	0.44852	0.53873	0.002776	0.005154	0.052606	0.409295	FALSE	8	20
Dacu_00256_DNASE1L2	0.23519	0.23967	0.0001	2e-06	0.016378	2.96884	0.0424414	FALSE	8	18
Dacu_00257_SUPT5H	0.07413	0.07498	0.0001	1e-06	0.011615	2.92551	0.0435948	FALSE	8	16
Dacu_00258_SSR1	0.1149	0.11691	0.0001	1e-06	0.008543	0.963114	0.163202	FALSE	8	20
Dacu_00259_FERMT3	0.10216	0.10422	0.03769	0.00144	0.038211	2.11205	0.0730716	FALSE	8	16
Dacu_00261_SEPT12	0.3105	0.31276	0.0001	1e-06	0.00566	4.18085	0.0204415	FALSE	8	19
Dacu_00262_GINS4	0.09297	0.09424	0.0001	1e-06	0.012825	0.94963	0.164907	FALSE	8	16
Dacu_00263_EIF4H	0.40524	0.40307	0.54836	0.004698	0.008568	0.068882	0.396486	FALSE	8	19
Dacu_00264_ankfn1	0.12466	0.123	0.2652	0.003261	0.012298	2.17268	0.0702406	FALSE	8	19
Dacu_00270_PSME2	0.09186	0.09191	0.09051	0.001829	0.020213	0.000144	0.495213	FALSE	6	11
Dacu_00271_KIAA0240	0.20848	0.20943	0.12586	0.000676	0.005373	0.2835	0.297208	FALSE	8	20
Dacu_00278_SIPA1L2	0.09651	0.09642	0.11135	0.000378	0.003396	0.01458	0.451945	FALSE	8	20
Dacu_00280_TBCC	0.27106	0.27386	0.14655	0.003393	0.023153	0.658638	0.208521	FALSE	8	17
Dacu_00281_VWF	0.18393	0.18346	0.30109	0.001032	0.003429	0.121754	0.36357	FALSE	8	15
Dacu_00282_PKNOX2	0.06583	0.06425	0.14535	0.001616	0.011117	0.479708	0.244277	FALSE	8	19
Dacu_00284_SLC45A4	0.07194	0.07171	0.08485	0.002164	0.025499	0.05755	0.405206	FALSE	8	20
Dacu_00286_TMPRSS9	0.25611	0.25847	0.15262	0.003093	0.020264	0.88898	0.172877	FALSE	8	16
Dacu_00287_AP5M1	0.22959	0.22346	1.52044	0.003918	0.002577	3.78078	0.0259222	FALSE	8	20
Dacu_00288_KLHDC1	0.14113	0.13643	999	0.002204	2e-06	4.5529	0.0164315	FALSE	8	20
Dacu_00291_PRPH2	0.26903	0.25664	204.981	0.006621	3.2e-05	5.9794	0.00723697	FALSE	8	20
Dacu_00292_STAMBPL1	0.19469	0.18988	1.04697	0.002962	0.002829	2.14538	0.0714998	FALSE	8	18
Dacu_00294_HEATR2	0.26713	0.26716	0.26502	0.002762	0.010421	0.000118	0.495666	FALSE	8	18
Dacu_00296_AMHR2	0.3822	0.37925	0.52755	0.005758	0.010914	0.254806	0.306856	FALSE	8	19
Dacu_00297_DIRAS2	0.04593	0.04742	0.0001	2e-06	0.019171	0.717618	0.198463	FALSE	8	20
Dacu_00298_CCNH	0.15142	0.14854	702.519	0.001767	3e-06	2.65642	0.0515664	FALSE	8	20
Dacu_00299_NAA35	0.02743	0.02641	999	0.000604	1e-06	4.94824	0.0130587	FALSE	8	20
Dacu_00300_IRX4	0.12438	0.12662	0.00248	3.5e-05	0.013935	1.19521	0.13714	FALSE	7	17
Dacu_00301_DTYMK	0.20657	0.20525	0.37487	0.00187	0.00499	0.176314	0.33728	FALSE	8	20
Dacu_00302_GPR143	0.26315	0.26755	0.0001	1e-06	0.010484	1.95256	0.0811555	FALSE	8	20
Dacu_00304_NSUN2	0.20808	0.2074	0.34267	0.001121	0.003272	0.19071	0.331163	FALSE	8	20
Dacu_00305_UNC5D	0.08196	0.0825	0.05369	0.000714	0.013299	0.199416	0.327596	FALSE	8	20
Dacu_00306_COL7A1	0.33859	0.33685	0.87835	0.001339	0.001525	0.955686	0.164138	FALSE	8	18
Dacu_00308_SLC35F4	0.11017	0.11174	0.0001	1e-06	0.007316	1.38923	0.119268	FALSE	8	20
Dacu_00309_NDUFA10	0.29034	0.29177	0.17221	0.001688	0.009804	0.193666	0.329941	FALSE	8	18
Dacu_00310_ABHD2	0.09689	0.09663	0.10483	0.003273	0.031218	0.014246	0.452496	FALSE	8	20
Dacu_00311_P4HA1	0.15909	0.15845	0.29404	0.00097	0.003299	0.18848	0.332092	FALSE	8	19
Dacu_00312_IQUB	0.2783	0.27319	1.58242	0.003583	0.002264	3.39083	0.03278	FALSE	8	20
Dacu_00316_FEZ1	0.09241	0.09128	0.33196	0.001196	0.003603	0.756438	0.192223	FALSE	8	20
Dacu_00317_CDH5	0.25415	0.254	0.27464	0.001532	0.005579	0.007328	0.465891	FALSE	8	19
Dacu_00318_TRPC7	0.07945	0.08131	0.0001	1e-06	0.010447	2.69117	0.0504528	FALSE	8	20
Dacu_00319_RFC2_CHICK	0.12619	0.12079	399.624	0.004026	1e-05	8.38042	0.00189643	FALSE	8	20
Dacu_00320_DNAH6	0.13086	0.13063	0.19051	0.000424	0.002226	0.17853	0.33632	FALSE	8	20
Dacu_00322_NDUFS6	0.33181	0.32185	999	0.006852	7e-06	2.78143	0.0476816	FALSE	8	19
Dacu_00325_SLC8A1	0.12253	0.12473	0.0001	1e-06	0.007374	0.942976	0.165757	FALSE	8	20
Dacu_00326_SLC38A7	0.13023	0.12983	0.1957	0.001306	0.006676	0.111346	0.369308	FALSE	8	18
Dacu_00327_MCM8	0.10894	0.10797	0.46346	0.000927	0.002	1.08788	0.148471	FALSE	8	20
Dacu_00328_MFSD6	0.21917	0.21625	1.75401	0.002463	0.001404	3.93672	0.0236215	FALSE	8	20
Dacu_00329_DUSP26	0.11034	0.11126	0.0001	1e-06	0.007601	0.60679	0.217999	FALSE	8	19
Dacu_00330_CEP95	0.39013	0.38404	999	0.004117	4e-06	9.19714	0.00121197	FALSE	8	19
Dacu_00331_ACAD11	0.35235	0.35299	0.28057	0.001371	0.004885	0.05257	0.409325	FALSE	8	19
Dacu_00332_ADAM12	0.20632	0.20694	0.16366	0.001135	0.006936	0.067234	0.397704	FALSE	8	19
Dacu_00333_NDUFA5	0.75814	0.72839	999	0.00837	8e-06	1.75657	0.0925262	FALSE	8	20
Dacu_00335_PROKR2	0.13368	0.13474	0.0001	1e-06	0.005913	1.19514	0.137148	FALSE	8	20
Dacu_00336_SMAD5	0.02092	0.01825	0.37347	0.001958	0.005242	6.52306	0.00532423	FALSE	8	20
Dacu_00337_KCRB_CHICK	0.21704	0.21765	0.16288	0.001184	0.007268	0.05603	0.406442	FALSE	8	19
Dacu_00338_F1NLL2_CHICK	0.14313	0.14408	0.07055	0.000791	0.011206	0.453948	0.250233	FALSE	8	17
Dacu_00339_OIT3	0.14281	0.14384	0.0001	1e-06	0.005606	1.10613	0.146462	FALSE	8	19
Dacu_00343_FBXO48	0.19185	0.19966	0.07949	0.003385	0.042579	0.742756	0.19439	FALSE	8	20
Dacu_00344_PROS1	0.27542	0.27217	260.788	0.00205	8e-06	1.77399	0.0914443	FALSE	8	20
Dacu_00345_ATG4B	0.14484	0.1486	0.0001	1e-06	0.013277	2.76736	0.0481024	FALSE	8	20
Dacu_00346_WIPF3	0.60757	0.60884	0.51072	0.00461	0.009027	0.048986	0.412419	FALSE	8	20
Dacu_00347_RIOK1	0.20196	0.20229	0.15868	0.000895	0.005637	0.039164	0.421562	FALSE	8	19
Dacu_00348_TMEM194B	0.44818	0.44601	0.66809	0.003602	0.005392	0.16668	0.34154	FALSE	8	16
Dacu_00349_F1NJA4_CHICK	1.18125	1.17193	1.95084	0.010318	0.005289	0.28993	0.295133	FALSE	8	15
Dacu_00350_FANK1	0.36567	0.37167	0.1032	0.001188	0.011512	1.36323	0.121489	FALSE	8	19
Dacu_00351_NCOA1	0.16464	0.16248	0.62064	0.001561	0.002515	2.94379	0.0431042	FALSE	8	20
Dacu_00352_RNF122	0.07498	0.07778	0.0001	2e-06	0.016305	0.605476	0.218248	FALSE	8	18
Dacu_00353_CDC45	0.09012	0.08902	0.22094	0.001724	0.007803	0.863944	0.176319	FALSE	8	18
Dacu_00354_PHF2	0.10092	0.10073	0.11458	0.000872	0.007613	0.023628	0.438918	FALSE	8	20
Dacu_00355_SYK	0.17755	0.17863	0.09247	0.000717	0.007749	0.347708	0.277707	FALSE	8	20
Dacu_00356_PKD2L1	0.12338	0.12202	0.19826	0.002539	0.012808	0.536038	0.23204	FALSE	8	19
Dacu_00357_PRPF18	0.06613	0.06475	0.15492	0.002603	0.016799	0.864132	0.176292	FALSE	8	16
Dacu_00358_F8	0.41587	0.42117	0.11779	0.001662	0.014114	2.66564	0.0512682	FALSE	8	18
Dacu_00361_MCU	0.10232	0.10275	0.09117	0.001742	0.019105	0.011302	0.457668	FALSE	8	17
Dacu_00362_LPAR4	0.03794	0.03835	0.0001	1e-06	0.011084	0.599084	0.219464	FALSE	8	20
Dacu_00363_WWC3	0.23861	0.23652	0.44752	0.002349	0.005249	0.92007	0.168728	FALSE	8	20
Dacu_00364_THAP4	0.20632	0.20427	0.38491	0.002125	0.00552	0.417962	0.258978	FALSE	8	20
Dacu_00365_BCCIP	0.38469	0.38087	999	0.001824	2e-06	1.40114	0.118267	FALSE	8	18
Dacu_00370_PIBF1	0.10545	0.10636	0.0001	1e-06	0.008208	2.43566	0.0593019	FALSE	8	18
Dacu_00371_SPAST	0.20083	0.19995	0.40462	0.000787	0.001945	0.239826	0.312166	FALSE	8	20
Dacu_00372_MAK16	0.12447	0.12516	0.10596	0.002823	0.026639	0.036462	0.424282	FALSE	8	14
Dacu_00373_MYCBP2	0.04785	0.04755	0.15008	0.000412	0.002743	1.56829	0.105228	FALSE	8	19
Dacu_00374_PUM1	0.01849	0.01866	0.0001	1e-06	0.005383	0.477402	0.244801	FALSE	8	20
Dacu_00377_SMC5	0.36031	0.35756	1.58358	0.002083	0.001315	2.24397	0.067068	FALSE	8	20
Dacu_00378_CUL2	0.06815	0.06972	0.0001	1e-06	0.009672	1.92772	0.0825038	FALSE	8	20
Dacu_00380_ASB15	0.25502	0.25608	0.20666	0.002299	0.011123	0.085356	0.385083	FALSE	8	19
Dacu_00381_GPR174	0.25392	0.25535	0.0001	1e-06	0.005262	1.33479	0.123978	FALSE	8	20
Dacu_00382_SCRN1	0.21153	0.21186	0.19306	0.002141	0.011091	0.009936	0.460299	FALSE	8	20
Dacu_00383_F1NX79_CHICK	0.01777	0.01803	0.0001	2e-06	0.021209	0.298474	0.29242	FALSE	8	19
Dacu_00384_SDC3	0.28343	0.28211	0.51286	0.002319	0.004521	0.200598	0.327119	FALSE	8	19
Dacu_00386_AGPAT6	0.08565	0.08459	0.13341	0.003477	0.02606	0.396522	0.264445	FALSE	8	20
Dacu_00388_ESF1	0.41488	0.41118	0.83344	0.004323	0.005187	0.989194	0.15997	FALSE	8	20
Dacu_00389_COBLL1	0.51487	0.51443	0.57904	0.002168	0.003744	0.017952	0.446707	FALSE	8	18
Dacu_00390_THYN1	0.27613	0.27308	0.66055	0.004053	0.006136	0.54094	0.231022	FALSE	8	17
Dacu_00392_HNRNPUL2	0.09467	0.09521	0.06606	0.001483	0.022454	0.164248	0.342638	FALSE	8	20
Dacu_00394_PCNXL2	0.20492	0.20304	0.48047	0.001802	0.003751	1.60551	0.102562	FALSE	8	20
Dacu_00395_MITD1	0.30733	0.30131	999	0.003214	3e-06	2.30281	0.0645702	FALSE	8	19
Dacu_00396_UQCRC1	0.29138	0.29074	0.32998	0.003701	0.011217	0.026502	0.43534	FALSE	8	20
Dacu_00397_LMOD2	0.27264	0.27566	0.06849	0.000708	0.010332	1.67773	0.0976134	FALSE	8	20
Dacu_00399_cat1	0.24092	0.23678	999	0.00269	3e-06	6.82788	0.0044873	FALSE	8	20
Dacu_00400_LIPT1	0.30813	0.3064	999	0.001222	1e-06	0.692176	0.202713	FALSE	8	20
Dacu_00402_FKBP14	0.2676	0.27271	0.10134	0.00211	0.020825	0.806628	0.18456	FALSE	8	20
Dacu_00403_KATNB1	0.08513	0.08703	0.02978	0.001079	0.036239	1.70147	0.0960479	FALSE	8	18
Dacu_00404_TTC9C	0.18691	0.18789	0.12167	0.002218	0.018228	0.131622	0.358378	FALSE	8	16
Dacu_00405_SS18L2	0.289	0.31515	0.0001	3e-06	0.02911	1.93864	0.0819082	FALSE	7	12
Dacu_00407_KLF5	0.11086	0.10902	1.34568	0.002796	0.002077	2.22726	0.0677969	FALSE	8	19
Dacu_00410_RASA1	0.0793	0.07859	0.34918	0.000452	0.001295	1.00556	0.157984	FALSE	8	20
Dacu_00411_PLEK	0.17375	0.17357	0.18955	0.001407	0.007421	0.004986	0.471853	FALSE	8	19
Dacu_00412_TNS1	0.16624	0.16671	0.10869	0.000538	0.004954	0.28881	0.295492	FALSE	8	20
Dacu_00413_EPB49	0.15126	0.15309	0.08608	0.002207	0.025639	0.54034	0.231146	FALSE	8	16
Dacu_00414_POLE2	0.20899	0.20139	0.90838	0.004904	0.005399	3.27565	0.0351574	FALSE	8	20
Dacu_00415_TDRD7	0.4581	0.45851	0.41643	0.00202	0.00485	0.00918	0.461835	FALSE	8	19
Dacu_00419_ITM2A	0.2639	0.26725	0.0533	0.000653	0.012257	0.638664	0.212097	FALSE	7	17
Dacu_00421_C9orf135	0.27378	0.26775	0.82758	0.005724	0.006917	1.01607	0.156726	FALSE	8	20
Dacu_00422_MATN1	0.2368	0.2368	0.23677	0.003527	0.014894	0	0.5	FALSE	7	17
Dacu_00423_BRIP1	0.45614	0.45905	0.29958	0.004259	0.014217	0.387504	0.266807	FALSE	8	16
Dacu_00426_NCAPD3	0.25305	0.25305	0.25276	0.002074	0.008205	2e-06	0.499436	FALSE	8	15
Dacu_00428_SPR	0.14927	0.14947	0.14121	0.004674	0.033103	0.003146	0.477635	FALSE	8	15
Dacu_00429_CNRIP1	0.07568	0.07343	999	0.001835	2e-06	0.610264	0.217344	FALSE	8	18
Dacu_00434_C22orf39	0.21903	0.21559	999	0.004856	5e-06	1.69788	0.0962826	FALSE	8	20
Dacu_00435_QSOX1	0.64561	0.63546	2.15386	0.006512	0.003023	2.1098	0.0731793	FALSE	8	17
Dacu_00436_PLEKHA8	0.33192	0.32845	999	0.001598	2e-06	2.2911	0.0650589	FALSE	8	20
Dacu_00437_mrpl40	0.37851	0.38225	0.18275	0.002723	0.014902	0.49797	0.240197	FALSE	7	16
Dacu_00439_CSF3R	0.37413	0.36789	0.62585	0.011666	0.01864	1.75212	0.0928053	FALSE	8	15
Dacu_00444_RHOT2	0.16426	0.16634	0.01042	0.000135	0.012937	1.513	0.109341	FALSE	8	19
Dacu_00445_ZC3H12C	0.13858	0.13719	0.62312	0.001031	0.001654	1.6237	0.101289	FALSE	8	20
Dacu_00446_PSMD6	0.1097	0.10869	0.18053	0.002088	0.011567	0.312694	0.288016	FALSE	8	20
Dacu_00447_CXCR2	0.34807	0.34769	0.43057	0.001357	0.003151	0.022486	0.440401	FALSE	8	19
Dacu_00448_CXCR1	0.49214	0.48093	999	0.003111	3e-06	2.54088	0.0554664	FALSE	7	13
Dacu_00449_DIABLO	0.14004	0.14236	0.0001	1e-06	0.013862	1.63848	0.100267	FALSE	8	17
Dacu_00450_PRCP	0.19965	0.19296	1.01791	0.007916	0.007777	4.71079	0.0149869	FALSE	8	17
Dacu_00452_SEPHS1	0.01242	0.01265	0.0001	2e-06	0.017397	0.35644	0.275245	FALSE	8	19
Dacu_00453_PLEKHA3	0.09007	0.09225	0.0001	2e-06	0.015944	1.18706	0.137961	FALSE	8	19
Dacu_00455_DTX2.1	0.26218	0.2613	0.3723	0.001841	0.004944	0.125428	0.36161	FALSE	8	20
Dacu_00457_RP5-862P8.2.1	0.25556	0.25175	999	0.002536	3e-06	7.4752	0.00312773	FALSE	8	20
Dacu_00458_ALS2	0.17698	0.17635	0.41731	0.000583	0.001398	0.364978	0.272877	FALSE	8	19
Dacu_00459_LRR1	0.1967	0.19553	0.41667	0.001139	0.002733	0.270448	0.301516	FALSE	8	20
Dacu_00460_CTSZ	0.2342	0.23423	0.23099	0.001531	0.006629	0.0001	0.496011	FALSE	8	15
Dacu_00461_ctsz	0.19606	0.19787	0.13407	0.002368	0.017664	0.137658	0.35531	FALSE	8	15
Dacu_00462_NCL	0.1091	0.10863	0.13622	0.002869	0.021059	0.119722	0.364668	FALSE	8	16
Dacu_00463_JAM3	0.12338	0.12196	0.23811	0.002692	0.011306	0.261254	0.30463	FALSE	8	16
Dacu_00466_DNAJB12	0.10252	0.1061	0.0001	3e-06	0.030709	4.51703	0.0167795	FALSE	8	20
Dacu_00467_ISM1	0.07711	0.07581	999	0.001113	1e-06	2.80285	0.0470485	FALSE	8	19
Dacu_00468_pasd1	0.20918	0.20819	0.31292	0.002617	0.008364	0.219962	0.319534	FALSE	8	16
Dacu_00469_TBX22	0.10847	0.10913	0.0001	1e-06	0.005862	0.946096	0.165358	FALSE	8	19
Dacu_00471_TSGA10	0.4131	0.41376	0.26304	0.0005	0.0019	0.100786	0.375444	FALSE	8	20
Dacu_00472_NUP133	0.19696	0.19536	0.34034	0.001929	0.005666	0.413888	0.260001	FALSE	8	20
Dacu_00474_RAB30	0.04405	0.04474	0.0001	1e-06	0.01448	0.51461	0.236575	FALSE	8	20
Dacu_00476_GJD4	0.38408	0.3778	999	0.004673	5e-06	2.91231	0.0439528	FALSE	8	20
Dacu_00477_GJD4	0.52415	0.53793	0.0001	2e-06	0.015959	4.66722	0.0153718	FALSE	8	16
Dacu_00479_QPCT	0.289	0.28737	0.57978	0.001862	0.003212	0.250356	0.308412	FALSE	8	20
Dacu_00480_zgc_110239	0.12423	0.12084	0.74915	0.003841	0.005127	4.31502	0.0188886	FALSE	8	19
Dacu_00481_NMUR1	0.10368	0.10217	0.21077	0.006394	0.030334	1.32757	0.124619	FALSE	8	20
Dacu_00482_TGFBI	0.20711	0.21125	0.0585	0.000863	0.014761	1.87098	0.0856817	FALSE	8	19
Dacu_00485_TBB6_CHICK	0.09515	0.09636	0.0001	1e-06	0.010403	1.70388	0.0958908	FALSE	8	20
Dacu_00486_DCAF11	0.0279	0.02882	0.0001	6e-06	0.057841	2.01049	0.0781074	FALSE	8	18
Dacu_00487_TOR1AIP2	0.56792	0.55702	999	0.005491	5e-06	5.03932	0.0123891	FALSE	8	19
Dacu_00488_ARPC2	0.07013	0.07122	0.0001	1e-06	0.008365	0.478984	0.244441	FALSE	8	18
Dacu_00489_CTCF	0.03765	0.03677	0.06782	0.00187	0.027572	0.757108	0.192118	FALSE	8	20
Dacu_00490_MUSK	0.11944	0.11935	0.14036	0.000446	0.003176	0.01359	0.453598	FALSE	8	20
Dacu_00492_NAA16	0.06407	0.06452	0.03119	0.000544	0.017438	0.53851	0.231525	FALSE	8	17
Dacu_00493_CPT1C	0.09554	0.09478	0.23586	0.002753	0.011674	1.63593	0.100442	FALSE	7	19
Dacu_00494_TMEM119	0.35538	0.35134	0.5504	0.009741	0.017698	0.503478	0.238988	FALSE	8	17
Dacu_00495_SAMSN1	0.26248	0.26215	0.30759	0.001183	0.003846	0.01066	0.458883	FALSE	8	18
Dacu_00496_fbxl21	0.09972	0.10208	0.0001	2e-06	0.016113	2.49011	0.0572819	FALSE	8	20
Dacu_00497_NRIP1	0.24287	0.24333	0.19477	0.001057	0.005425	0.077702	0.390218	FALSE	8	20
Dacu_00501_THOC7	0.12474	0.12837	0.0001	1e-06	0.012966	1.35709	0.122021	FALSE	8	19
Dacu_00502_ZNF618	0.05027	0.05055	0.0001	1e-06	0.005689	1.03096	0.154967	FALSE	8	20
Dacu_00503_fanci	0.18307	0.18587	0.0001	1e-06	0.009369	4.06382	0.0219056	FALSE	8	19
Dacu_00506_TARBP1	0.22117	0.21981	0.73004	0.001133	0.001552	0.994448	0.159329	FALSE	8	20
Dacu_00508_FBXL18	0.08692	0.08564	0.40821	0.002577	0.006312	3.02845	0.0409082	FALSE	8	19
Dacu_00510_SNTN	0.25007	0.24711	999	0.002243	2e-06	0.50278	0.239141	FALSE	8	19
Dacu_00511_LPAR1	0.02617	0.02472	0.38455	0.00137	0.003564	2.90622	0.0441191	FALSE	8	20
Dacu_00512_HSPA14	0.11104	0.10848	999	0.002668	3e-06	7.02409	0.00402102	FALSE	8	19
Dacu_00513_LAMA3	0.36639	0.35045	0.14734	0.000896	0.00608	16.0396	3.10157e-05	TRUE	8	20
Dacu_00514_SLC30A10	0.33658	0.33788	0.06775	0.000175	0.002578	0.186718	0.332831	FALSE	8	20
Dacu_00515_CCDC63	0.22411	0.2244	0.18391	0.001199	0.006518	0.026248	0.435648	FALSE	8	18
Dacu_00516_TMEM215	0.20777	0.20778	0.20565	0.001657	0.008057	4.8e-05	0.497236	FALSE	8	19
Dacu_00517_WDR92	0.10517	0.10891	0.0001	2e-06	0.015867	2.61562	0.052908	FALSE	8	20
Dacu_00518_CLCN4	0.04356	0.0426	0.07612	0.0015	0.019707	0.45271	0.250525	FALSE	8	20
Dacu_00521_CALCRL	0.33116	0.33334	0.15773	0.001143	0.007246	0.412894	0.260252	FALSE	8	19
Dacu_00522_SMG1	0.03279	0.03288	0.02624	0.000391	0.014885	0.065498	0.399004	FALSE	8	20
Dacu_00523_TNFAIP8L3	0.10751	0.10476	0.29119	0.00552	0.018958	0.969482	0.162405	FALSE	8	20
Dacu_00524_SRRT	0.04788	0.04808	0.03848	0.00164	0.042607	0.113438	0.368132	FALSE	8	19
Dacu_00525_TMOD1	0.12734	0.12874	0.0001	1e-06	0.005403	0.817136	0.183009	FALSE	8	20
Dacu_00526_ANKS3	0.21669	0.21434	0.5556	0.002987	0.005376	1.44443	0.114712	FALSE	8	17
Dacu_00527_TRERF1	0.24972	0.24788	0.44446	0.002468	0.005552	0.953244	0.164447	FALSE	8	20
Dacu_00530_ZNF326	0.16179	0.16036	0.25709	0.001602	0.006231	0.167506	0.341169	FALSE	8	20
Dacu_00531_WNK2	0.29955	0.29913	0.37379	0.001042	0.002787	0.07186	0.394324	FALSE	8	20
Dacu_00532_ATF7	0.11065	0.10995	0.19206	0.001003	0.005221	0.07512	0.392011	FALSE	8	20
Dacu_00533_CLEC19A.1	0.10033	0.09725	999	0.003603	4e-06	3.44968	0.031632	FALSE	8	19
Dacu_00536_KLF6	0.08167	0.08353	0.0001	1e-06	0.009082	0.837644	0.180036	FALSE	8	17
Dacu_00537_FAM189A2	0.31473	0.316	0.17073	0.00097	0.00568	0.309078	0.289123	FALSE	8	19
Dacu_00541_ZSWIM2	0.35093	0.35034	0.4648	0.001408	0.003029	0.043206	0.417669	FALSE	8	20
Dacu_00542_SUN5	0.32219	0.32741	0.0001	1e-06	0.005825	1.13231	0.143642	FALSE	8	15
Dacu_00544_SLC7A7	0.07126	0.07332	0.00236	9.6e-05	0.040622	2.97556	0.0422655	FALSE	8	17
Dacu_00545_PDE6B	0.21194	0.20624	0.8479	0.005247	0.006188	5.61963	0.00888022	FALSE	8	20
Dacu_00547_KCNG2	0.17583	0.17661	0.14137	0.002278	0.016114	0.0831	0.38657	FALSE	8	20
Dacu_00549_SCN9A	0.20767	0.2077	0.20614	0.001411	0.006845	2.4e-05	0.498046	FALSE	8	20
Dacu_00550_CADM1	0.05238	0.05321	0.0001	1e-06	0.011305	1.01437	0.15693	FALSE	8	20
Dacu_00552_GPR125	0.11218	0.11443	0.01963	0.000484	0.02464	5.12862	0.0117672	FALSE	8	16
Dacu_00553_FXN	0.4609	0.45675	999	0.002055	2e-06	1.18154	0.138522	FALSE	8	16
Dacu_00554_krt18	0.37444	0.3698	1.60872	0.003835	0.002384	1.2718	0.129715	FALSE	8	17
Dacu_00556_LRRC8C	0.11276	0.11305	0.08634	0.000618	0.007153	0.061992	0.401687	FALSE	8	20
Dacu_00557_RBM34	0.419	0.41374	999	0.002991	3e-06	2.76763	0.0480944	FALSE	8	20
Dacu_00558_UBXN6	0.17183	0.16446	999	0.006965	7e-06	8.4749	0.0018004	FALSE	8	16
Dacu_00560_MRPS10	0.2579	0.25385	999	0.002274	2e-06	1.65028	0.0994607	FALSE	8	20
Dacu_00561_Q4F8N1_CHICK	0.14088	0.14201	0.10554	0.00328	0.031076	0.126686	0.360947	FALSE	8	19
Dacu_00562_GPR37	0.03422	0.03239	0.1274	0.001928	0.015132	1.04016	0.153892	FALSE	8	20
Dacu_00569_CABYR	0.25725	0.25384	999	0.001449	1e-06	1.86716	0.0859005	FALSE	8	20
Dacu_00570_FAM171B	0.26151	0.26043	0.57057	0.001353	0.002371	0.435216	0.25472	FALSE	8	20
Dacu_00571_TSKU	0.15039	0.14822	0.5762	0.004317	0.007492	1.67802	0.0975936	FALSE	8	18
Dacu_00572_PARD6A	0.01835	0.01868	0.0001	3e-06	0.029713	0.887206	0.173118	FALSE	8	20
Dacu_00573_VPS33A	0.04165	0.04093	0.15258	0.001325	0.008682	1.37239	0.120701	FALSE	8	19
Dacu_00574_DNAJC13	0.09354	0.09324	0.12616	0.00062	0.004911	0.121348	0.363789	FALSE	8	20
Dacu_00575_OLFML2B	0.28812	0.2873	0.33345	0.003131	0.00939	0.054768	0.407483	FALSE	8	19
Dacu_00576_pno1	0.1814	0.18317	0.0001	1e-06	0.005826	0.925716	0.167989	FALSE	8	20
Dacu_00577_ABCB7	0.13364	0.13442	0.10367	0.002018	0.019467	0.103972	0.373557	FALSE	8	20
Dacu_00582_NOSTRIN	0.34651	0.35009	0.17877	0.00213	0.011913	0.700988	0.201226	FALSE	8	18
Dacu_00583_TMEM237	0.27861	0.26404	999	0.007216	7e-06	7.06033	0.00394047	FALSE	8	17
Dacu_00585_krt8.2	0.47977	0.47333	1.81603	0.004876	0.002685	1.81866	0.0887363	FALSE	8	18
Dacu_00586_MUL1	0.18075	0.18123	0.14612	0.003056	0.020915	0.059446	0.403687	FALSE	8	20
Dacu_00588_POT1	0.55491	0.54595	0.91923	0.011224	0.01221	1.34865	0.122757	FALSE	8	16
Dacu_00590_C16orf48	0.13627	0.13867	0.0001	1e-06	0.013243	2.09562	0.0738607	FALSE	7	16
Dacu_00591_RBFA	0.5257	0.52095	1.44243	0.004304	0.002984	0.669016	0.206697	FALSE	8	19
Dacu_00592_RASA3	0.07169	0.06823	0.55118	0.001981	0.003593	4.9127	0.01333	FALSE	8	20
Dacu_00593_PCK2	0.04659	0.04512	0.221	0.003631	0.016429	5.28011	0.0107852	FALSE	6	16
Dacu_00594_SERPINE1	0.17133	0.1698	0.37891	0.004638	0.012241	0.915852	0.169283	FALSE	8	18
Dacu_00595_HSF2	0.19802	0.20109	0.0001	1e-06	0.00753	0.977654	0.161389	FALSE	8	20
Dacu_00597_MID1	0.03574	0.03612	0.0001	1e-06	0.006412	0.398412	0.263955	FALSE	8	20
Dacu_00598_GFOD2	0.1264	0.12571	0.30712	0.00127	0.004135	0.353788	0.275988	FALSE	7	19
Dacu_00600_PTGS2	0.19257	0.19511	0.0001	1e-06	0.00868	3.41975	0.0322104	FALSE	8	20
Dacu_00601_ADNP2	0.24703	0.24186	0.6811	0.006745	0.009903	5.04526	0.0123467	FALSE	8	20
Dacu_00602_TMEM175	0.24806	0.25127	0.0001	1e-06	0.00862	3.88938	0.0242962	FALSE	8	17
Dacu_00603_URB2	0.40045	0.39948	0.48429	0.003386	0.006992	0.096846	0.377824	FALSE	8	20
Dacu_00604_FEM1B	0.09903	0.097	0.27197	0.002419	0.008894	1.4363	0.11537	FALSE	8	15
Dacu_00605_OPTN	0.19698	0.19726	0.17424	0.001959	0.011243	0.02095	0.442458	FALSE	8	17
Dacu_00608_ACPP	0.34913	0.34775	0.51212	0.002554	0.004987	0.061658	0.401947	FALSE	8	19
Dacu_00610_SPTLC1	0.18525	0.1869	0.11435	0.00166	0.014518	0.335108	0.281333	FALSE	8	20
Dacu_00611_PCF11	0.18559	0.18554	0.19183	0.001322	0.006889	0.002976	0.478247	FALSE	8	20
Dacu_00612_ENPP1	0.32708	0.32228	999	0.002825	3e-06	5.15172	0.0116117	FALSE	8	20
Dacu_00613_CNO	0.28607	0.2892	0.0001	1e-06	0.008025	1.37357	0.1206	FALSE	8	19
Dacu_00615_CALCOCO1	0.18231	0.18067	0.48866	0.001937	0.003963	1.2328	0.133431	FALSE	8	20
Dacu_00616_PDC	0.38565	0.36675	2.55359	0.012628	0.004945	4.62663	0.0157397	FALSE	8	19
Dacu_00617_CATSPER3	0.47875	0.47544	0.79597	0.004909	0.006167	0.327216	0.283652	FALSE	8	20
Dacu_00618_DIEXF	0.28122	0.27754	1.74135	0.00247	0.001419	3.18208	0.037225	FALSE	8	20
Dacu_00620_ATF6	0.35214	0.34839	1.25237	0.002577	0.002058	1.20758	0.135906	FALSE	8	17
Dacu_00621_FARP2	0.22234	0.21961	0.81643	0.001826	0.002237	2.23421	0.067493	FALSE	8	20
Dacu_00622_PIP5K1B	0.08948	0.08743	0.3168	0.001622	0.005121	1.52449	0.10847	FALSE	8	20
Dacu_00623_C2orf56	0.19477	0.19769	0.0001	1e-06	0.00846	1.84835	0.0869879	FALSE	8	19
Dacu_00624_STRADB	0.32935	0.32605	999	0.001499	2e-06	1.79794	0.089981	FALSE	8	19
Dacu_00627_ARHGAP20	0.22562	0.22603	0.17528	0.00093	0.005307	0.084186	0.385851	FALSE	8	20
Dacu_00628_SBK1	0.01541	0.0155	0.0001	1e-06	0.010007	0.269188	0.301938	FALSE	8	20
Dacu_00629_CDC42SE2	0.36932	0.38216	0.0001	1e-06	0.01171	1.37326	0.120626	FALSE	8	16
Dacu_00630_SREBF1	0.14793	0.14714	0.27356	0.001824	0.006668	0.659654	0.208341	FALSE	8	19
Dacu_00631_GPR1	0.44576	0.44312	0.99585	0.002999	0.003012	0.46929	0.246657	FALSE	8	20
Dacu_00634_USP15	0.06882	0.06832	0.11862	0.000517	0.004361	0.209556	0.323558	FALSE	8	20
Dacu_00635_TXNDC15	0.32553	0.31776	999	0.005167	5e-06	6.63043	0.00501254	FALSE	8	20
Dacu_00636_C5orf24	0.17446	0.15602	1.39348	0.010112	0.007257	5.46507	0.00970012	FALSE	8	20
Dacu_00637_GIPR	0.18861	0.19132	0.0001	1e-06	0.009224	1.727	0.0943972	FALSE	8	18
Dacu_00638_SYT14	0.11648	0.11955	0.0001	1e-06	0.011911	2.76984	0.048028	FALSE	8	20
Dacu_00640_OCRL	0.09966	0.10075	0.0608	0.002031	0.033401	0.865024	0.176168	FALSE	8	19
Dacu_00641_SERTAD4	0.30102	0.29839	999	0.001254	1e-06	1.42583	0.116223	FALSE	8	20
Dacu_00642_GPI	0.10586	0.10579	0.10912	0.001979	0.018139	0.001428	0.484928	FALSE	8	20
Dacu_00644_SIDT2	0.05665	0.05703	0.03055	0.00059	0.019306	0.400588	0.263393	FALSE	8	17
Dacu_00647_C1orf27	0.34626	0.35254	0.0001	1e-06	0.008067	3.53126	0.0301111	FALSE	8	17
Dacu_00648_HINT1	0.29567	0.30165	0.0001	1e-06	0.010002	1.16873	0.139831	FALSE	8	20
Dacu_00653_RANBP10	0.0846	0.087	0.0001	2e-06	0.021658	3.45076	0.0316113	FALSE	7	19
Dacu_00654_ANKRD42	0.24921	0.24796	0.38639	0.00301	0.007789	0.266426	0.30287	FALSE	7	16
Dacu_00656_ATP6V1B2	0.0739	0.07453	0.0001	1e-06	0.006851	0.967352	0.162671	FALSE	8	20
Dacu_00657_SCG3	0.31012	0.31654	0.0001	1e-06	0.014568	5.04839	0.0123244	FALSE	8	19
Dacu_00658_SLC28A3	0.30462	0.30346	999	0.000694	1e-06	1.57806	0.10452	FALSE	8	20
Dacu_00659_E1C495_CHICK	0.14164	0.14102	0.31144	0.001035	0.003324	0.227718	0.316611	FALSE	8	16
Dacu_00660_MMP14	0.05094	0.05008	0.14033	0.001834	0.01307	1.17132	0.139565	FALSE	8	18
Dacu_00661_RMI1	0.29909	0.30052	0.20399	0.002159	0.010582	0.21726	0.320568	FALSE	8	20
Dacu_00668_GGPS1	0.09268	0.08661	0.48181	0.004477	0.009293	3.35899	0.0334196	FALSE	8	20
Dacu_00669_KIAA1024L	0.46005	0.45558	428.381	0.002434	6e-06	0.53513	0.232229	FALSE	8	20
Dacu_00670_KLKB1	0.40508	0.40692	0.28493	0.002909	0.010209	0.251398	0.308046	FALSE	8	20
Dacu_00671_MCTP2	0.1962	0.1953	0.279	0.00233	0.008351	0.278246	0.298927	FALSE	8	19
Dacu_00674_POLG	0.17368	0.1733	0.19771	0.003195	0.016158	0.075782	0.391549	FALSE	8	19
Dacu_00675_IL36RN	1.59922	1.64564	0.66565	0.011833	0.017777	0.82428	0.181966	FALSE	8	12
Dacu_00678_ZNF800	0.19954	0.19906	0.32047	0.000641	0.002001	0.09944	0.376251	FALSE	8	20
Dacu_00679_SLC16A7	0.14786	0.14495	0.45024	0.002282	0.005069	1.03685	0.154278	FALSE	8	20
Dacu_00681_CEBPZ	0.28006	0.27938	0.37386	0.001393	0.003727	0.08067	0.388196	FALSE	8	20
Dacu_00683_TERT	0.52756	0.52661	0.59795	0.004561	0.007627	0.027184	0.434521	FALSE	8	20
Dacu_00684_GALNT2	0.05594	0.05666	0.0001	1e-06	0.007115	0.782346	0.188212	FALSE	8	20
Dacu_00685_thap11	0.04598	0.04506	0.06278	0.00508	0.080915	0.18553	0.333332	FALSE	8	17
Dacu_00686_TIPARP	0.17193	0.17184	0.1862	0.000737	0.003961	0.004202	0.474158	FALSE	8	20
Dacu_00687_LIMD1	0.34864	0.34866	0.34551	0.001384	0.004004	7.4e-05	0.496568	FALSE	8	20
Dacu_00689_SYNDIG1	0.1854	0.19108	0.0001	2e-06	0.017143	2.81902	0.0465765	FALSE	8	20
Dacu_00690_CCDC90B	0.11634	0.11623	0.12635	0.001341	0.010615	0.002212	0.481244	FALSE	8	20
Dacu_00692_DMTF1	0.13259	0.13035	0.56716	0.002464	0.004345	2.7273	0.0493228	FALSE	7	15
Dacu_00695_CLIP1	0.19037	0.19145	0.11014	0.001255	0.01139	0.712006	0.199389	FALSE	8	16
Dacu_00698_FGD3	0.17309	0.17326	0.15614	0.000997	0.006387	0.010944	0.458341	FALSE	8	20
Dacu_00700_TSPAN14	0.21412	0.22925	0.0001	6e-06	0.056236	10.3839	0.000635604	FALSE	8	17
Dacu_00701_LTN1	0.21458	0.21443	0.2729	0.000391	0.001432	0.028758	0.43267	FALSE	8	20
Dacu_00704_FAM3B	0.58232	0.60282	0.0001	1e-06	0.013294	3.66398	0.0278003	FALSE	8	16
Dacu_00705_THAP5	0.43078	0.42585	0.837	0.005859	0.007	0.666082	0.20721	FALSE	8	19
Dacu_00706_BPNT1	0.12751	0.1281	0.10272	0.001498	0.014584	0.037308	0.42342	FALSE	8	20
Dacu_00708_UHRF1BP1	0.27915	0.27817	0.72189	0.000942	0.001304	0.567588	0.225609	FALSE	8	20
Dacu_00709_REM2	0.04948	0.04969	0.0001	1e-06	0.005308	0.288152	0.295704	FALSE	8	17
Dacu_00710_PLCB3	0.07197	0.07281	0.02937	0.000716	0.024388	1.08884	0.148365	FALSE	8	16
Dacu_00711_MDH2	0.184	0.18622	0.0001	1e-06	0.007627	0.950004	0.164859	FALSE	8	19
Dacu_00713_LCT	0.27607	0.2732	0.60803	0.003887	0.006393	1.83642	0.0876854	FALSE	8	20
Dacu_00714_KCNH1	0.04643	0.04593	0.08127	0.000564	0.006936	0.207046	0.324546	FALSE	8	20
Dacu_00716_MBIP	0.33538	0.33288	999	0.001259	1e-06	1.22546	0.134146	FALSE	8	20
Dacu_00717_ANKRD40	0.23555	0.23583	0.22807	0.00548	0.024028	0.002554	0.479847	FALSE	8	20
Dacu_00718_MECR	0.36071	0.35004	1.08901	0.008457	0.007765	2.13769	0.0718589	FALSE	8	20
Dacu_00719_ANK3	0.15532	0.15571	0.11274	0.000885	0.007849	0.392104	0.265598	FALSE	8	20
Dacu_00720_DDX46	0.06184	0.06057	0.17712	0.001066	0.00602	1.36051	0.121725	FALSE	8	20
Dacu_00722_CYP4V2	0.6056	0.59944	999	0.00324	3e-06	2.26781	0.0660433	FALSE	8	16
Dacu_00723_B3GALT1	0.01966	0.01805	0.17551	0.001374	0.007829	2.32137	0.0638039	FALSE	8	20
Dacu_00724_KLHL17	0.02324	0.0235	0.0001	2e-06	0.017728	0.172576	0.338916	FALSE	7	18
Dacu_00726_CDC7	0.35073	0.34838	0.55409	0.003899	0.007037	0.404854	0.262297	FALSE	8	20
Dacu_00727_KCNS3	0.16903	0.17876	0.04125	0.002076	0.050316	5.42411	0.00993026	FALSE	8	20
Dacu_00728_NLRP6	0.17878	0.18141	0.03141	0.000473	0.015043	4.17681	0.0204903	FALSE	8	17
Dacu_00730_TMEM63B	0.079	0.07817	0.37992	0.000568	0.001496	1.08006	0.149342	FALSE	8	20
Dacu_00732_GEN1	0.4986	0.49374	1.67442	0.004022	0.002402	1.89519	0.0843087	FALSE	8	19
Dacu_00733_ADAM17	0.25964	0.26024	0.19783	0.001204	0.006084	0.089068	0.382683	FALSE	8	19
Dacu_00736_C1orf65	0.18305	0.17822	0.69715	0.00499	0.007157	2.54364	0.0553697	FALSE	8	19
Dacu_00737_C1orf65	0.22247	0.22038	1.2914	0.002785	0.002157	3.14907	0.0379852	FALSE	8	20
Dacu_00738_BICD2	0.08652	0.08653	0.08543	0.000619	0.007248	0.000134	0.495382	FALSE	8	20
Dacu_00741_SELP	0.41132	0.41162	0.39694	0.004294	0.010818	0.004036	0.474672	FALSE	8	17
Dacu_00742_HES1	0.07055	0.07002	0.11136	0.001678	0.015066	0.142408	0.352949	FALSE	7	16
Dacu_00743_ENPP3	0.4537	0.43424	999	0.009307	9e-06	17.1935	1.68798e-05	TRUE	8	16
Dacu_00744_TBCE	0.26928	0.27059	0.12924	0.00075	0.005803	0.376566	0.269723	FALSE	8	20
Dacu_00745_PKN2	0.077	0.07851	0.0001	1e-06	0.011236	2.961	0.0426476	FALSE	8	20
Dacu_00746_TMOD2	0.1458	0.14401	0.30914	0.002158	0.00698	0.414748	0.259785	FALSE	8	20
Dacu_00748_XRCC6BP1	0.11859	0.1148	999	0.002286	2e-06	2.12385	0.0725109	FALSE	8	18
Dacu_00749_STYXL1	0.27793	0.27474	0.87422	0.003226	0.00369	0.839664	0.179746	FALSE	8	20
Dacu_00750_UPF3A	0.11192	0.11342	0.0001	1e-06	0.006709	1.39788	0.11854	FALSE	8	20
Dacu_00751_SIK3	0.11931	0.12033	0.0001	1e-06	0.010727	5.45523	0.00975491	FALSE	8	20
Dacu_00752_GDE1	0.1624	0.16289	0.13864	0.002488	0.017947	0.022698	0.440123	FALSE	8	16
Dacu_00753_AFAP1	0.13864	0.13815	0.18342	0.001055	0.005752	0.09856	0.376782	FALSE	8	19
Dacu_00754_LGALSL	0.07653	0.0717	0.38886	0.002731	0.007022	1.23756	0.132971	FALSE	8	20
Dacu_00755_PPA1	0.3244	0.33018	0.09709	0.001423	0.014658	0.919216	0.16884	FALSE	8	17
Dacu_00756_MLNR	0.36346	0.35945	999	0.002322	2e-06	1.66024	0.0987857	FALSE	8	20
Dacu_00757_ZCCHC8	0.30522	0.30013	2.23268	0.004143	0.001856	4.55943	0.016369	FALSE	8	16
Dacu_00758_PGM5	0.1227	0.12068	0.45027	0.001637	0.003636	0.986402	0.160312	FALSE	8	20
Dacu_00759_PRPS2_CHICK	0.08225	0.08433	0.0001	1e-06	0.014791	1.4095	0.11757	FALSE	8	20
Dacu_00761_NTN3	0.03325	0.03302	0.06662	0.000744	0.011172	0.320284	0.285719	FALSE	7	18
Dacu_00762_CHAMP1	0.25088	0.25402	0.09055	0.001274	0.014065	1.97345	0.0800412	FALSE	8	19
Dacu_00763_TLR7	0.48267	0.4887	0.05267	0.000464	0.008808	6.79284	0.00457622	FALSE	8	20
Dacu_00764_OSBPL1A	0.1924	0.1934	0.12105	0.000932	0.007701	0.323306	0.284814	FALSE	8	20
Dacu_00765_IAH1	0.48956	0.48775	0.69789	0.003629	0.005201	0.06395	0.400179	FALSE	7	19
Dacu_00766_TET3	0.24233	0.24314	0.18697	0.002294	0.012267	0.356764	0.275154	FALSE	8	20
Dacu_00767_tbc1d24.1	0.17441	0.17699	0.07512	0.002339	0.031136	1.82761	0.0882051	FALSE	8	19
Dacu_00768_CLVS2	0.01712	0.01738	0.0001	1e-06	0.008849	0.206098	0.324922	FALSE	8	20
Dacu_00771_LMO4	0.00748	0.0001	999	0.002797	3e-06	6.03788	0.00700105	FALSE	8	20
Dacu_00772_SLC16A9	0.14212	0.14156	0.24423	0.001407	0.005759	0.169642	0.340215	FALSE	8	16
Dacu_00773_UBXN4	0.23544	0.23485	0.34584	0.000967	0.002795	0.072846	0.393619	FALSE	8	20
Dacu_00774_FAM13A	0.35425	0.356	0.31609	0.011336	0.035864	0.02165	0.441511	FALSE	6	17
Dacu_00775_FAM13A	0.36133	0.36076	0.42268	0.002419	0.005722	0.020312	0.443335	FALSE	8	19
Dacu_00776_RHPN1	0.10966	0.10773	0.30243	0.002225	0.007357	1.26243	0.130596	FALSE	8	14
Dacu_00778_RNF17	0.34707	0.34605	999	0.000658	1e-06	0.832664	0.180752	FALSE	8	20
Dacu_00779_TOP3B	0.04073	0.04155	0.0001	3e-06	0.027404	4.05565	0.0220119	FALSE	8	17
Dacu_00780_CCP110	0.36526	0.3636	0.46037	0.005819	0.01264	0.244334	0.310547	FALSE	8	15
Dacu_00781_LRRC26	0.44683	0.44389	1.05993	0.004362	0.004115	0.50695	0.238231	FALSE	8	17
Dacu_00782_MRPL3	0.3636	0.36712	0.0001	1e-06	0.005663	0.882568	0.17375	FALSE	8	20
Dacu_00783_slc8a4a	0.05987	0.05963	0.15256	0.000812	0.005319	0.550556	0.229045	FALSE	8	20
Dacu_00787_RNF217	0.26524	0.26878	0.0001	1e-06	0.005366	1.00208	0.158404	FALSE	8	20
Dacu_00789_rhobtb2a	0.08765	0.08827	0.03644	0.000758	0.020797	0.81777	0.182916	FALSE	8	20
Dacu_00791_SDF2L1	0.17146	0.16635	0.4513	0.00854	0.018924	1.61359	0.101994	FALSE	8	15
Dacu_00793_AFTPH	0.40825	0.40924	0.28223	0.000939	0.003329	0.12744	0.360551	FALSE	8	20
Dacu_00794_C2orf62	0.44739	0.44977	0.18547	0.000732	0.003947	0.23147	0.315218	FALSE	8	19
Dacu_00796_RAB9A	0.12222	0.13139	0.0001	3e-06	0.034511	3.60026	0.0288852	FALSE	8	20
Dacu_00799_ECE2	0.08538	0.08614	0.04176	0.000701	0.016793	0.551756	0.228801	FALSE	8	19
Dacu_00800_VEGFA_CHICK	0.41853	0.40438	999	0.004145	4e-06	2.37339	0.0617095	FALSE	8	20
Dacu_00802_GAK	0.19215	0.19032	0.73468	0.001538	0.002094	1.18904	0.137762	FALSE	8	20
Dacu_00803_FAM149A	0.27879	0.27776	0.37132	0.002506	0.006749	0.107942	0.37125	FALSE	8	20
Dacu_00804_RBM23	0.05887	0.05652	0.86974	0.002789	0.003207	5.42044	0.00995115	FALSE	8	17
Dacu_00805_C9orf64	0.28747	0.29401	0.11496	0.002675	0.023267	1.40272	0.118134	FALSE	8	20
Dacu_00806_PSKH1	0.02802	0.02611	0.16895	0.002245	0.01329	3.27868	0.0350927	FALSE	8	20
Dacu_00807_PUF60	0.01002	0.01011	0.0001	1e-06	0.008856	0.184788	0.333645	FALSE	8	20
Dacu_00808_ARHGAP39	0.04078	0.04095	0.0001	1e-06	0.00815	1.23794	0.132935	FALSE	8	20
Dacu_00809_AMIGO2	0.29692	0.29359	1.19346	0.002751	0.002305	1.71443	0.0952055	FALSE	8	20
Dacu_00810_YDJC	0.15915	0.15965	0.13071	0.002938	0.022478	0.05592	0.406532	FALSE	7	17
Dacu_00811_ZC3HC1	0.24324	0.23897	0.39706	0.007707	0.019409	0.63234	0.213249	FALSE	8	12
Dacu_00812_TRAPPC2	0.09671	0.10129	0.0001	2e-06	0.021552	1.33548	0.123916	FALSE	8	20
Dacu_00814_CASP10	0.72487	0.71957	1.0613	0.008646	0.008147	0.3663	0.272514	FALSE	8	19
Dacu_00815_LUC7L	0.03771	0.03768	0.03944	0.000627	0.015908	0.000418	0.491844	FALSE	8	20
Dacu_00816_ASTE1	0.44824	0.43936	1.5734	0.007168	0.004556	1.67592	0.0977337	FALSE	8	20
Dacu_00819_CHL1	0.13843	0.13729	999	0.000645	1e-06	2.15004	0.0712833	FALSE	8	20
Dacu_00820_AGT	0.63814	0.62726	3.81303	0.008871	0.002326	3.83566	0.0250866	FALSE	8	20
Dacu_00821_IARS2	0.22277	0.2228	0.21388	0.000466	0.002181	0.00088	0.488167	FALSE	8	20
Dacu_00822_TLR3	0.40081	0.39894	0.60135	0.003193	0.00531	0.370312	0.271417	FALSE	8	19
Dacu_00823_CCNDBP1	0.28763	0.29043	0.0001	1e-06	0.007085	1.08386	0.148918	FALSE	8	15
Dacu_00824_FAM173A	0.34244	0.34922	0.0001	1e-06	0.012603	3.48055	0.031047	FALSE	7	13
Dacu_00825_CFLAR	0.50675	0.50382	0.75184	0.005483	0.007293	0.285792	0.296465	FALSE	8	19
Dacu_00826_NDUFB3	0.23534	0.23983	0.0001	1e-06	0.014557	1.02387	0.155802	FALSE	8	20
Dacu_00827_RNF8	0.31335	0.31003	85.2497	0.002064	2.4e-05	3.30333	0.0345698	FALSE	8	20
Dacu_00828_L2HGDH	0.15623	0.1548	0.31623	0.00142	0.004489	0.276104	0.299633	FALSE	8	19
Dacu_00830_USP16	0.32014	0.31962	0.35548	0.003125	0.00879	0.029074	0.432304	FALSE	8	20
Dacu_00832_MURC	0.25357	0.24505	1.21776	0.00811	0.00666	4.28071	0.0192737	FALSE	8	20
Dacu_00834_IMPACT	0.22677	0.23237	0.0001	1e-06	0.013949	3.37706	0.0330549	FALSE	8	20
Dacu_00835_SH3GLB1	0.08977	0.09126	0.0001	1e-06	0.008177	1.06895	0.150591	FALSE	8	20
Dacu_00836_RAB3GAP2	0.2396	0.23822	93.0105	0.000747	8e-06	2.17317	0.0702182	FALSE	8	20
Dacu_00837_LRRC16A	0.16571	0.16577	0.15939	0.000818	0.005132	0.00219	0.481337	FALSE	8	20
Dacu_00838_TMOD3	0.16303	0.16426	0.0001	1e-06	0.006681	1.20967	0.135699	FALSE	8	19
Dacu_00839_PLXNB2	0.06166	0.0599	0.25696	0.001214	0.004723	2.05421	0.0758932	FALSE	8	20
Dacu_00840_PLXNB2	0.17932	0.17768	0.5986	0.001778	0.00297	1.88344	0.0849716	FALSE	8	20
Dacu_00841_atp5s	0.25697	0.25614	0.35039	0.002264	0.006461	0.045122	0.41589	FALSE	8	18
Dacu_00842_HDDC2	0.39646	0.39389	999	0.002043	2e-06	1.11119	0.145912	FALSE	8	19
Dacu_00843_ZNF395	0.22009	0.21965	0.30352	0.000965	0.00318	0.052392	0.409476	FALSE	8	20
Dacu_00844_MTSS1L	0.12857	0.13004	0.0579	0.00114	0.019688	1.03897	0.15403	FALSE	8	20
Dacu_00845_MED23	0.05016	0.04989	0.11853	0.000338	0.002853	0.470544	0.246369	FALSE	8	20
Dacu_00846_TSTA3	0.13964	0.1356	999	0.004531	5e-06	6.91406	0.00427602	FALSE	6	15
Dacu_00847_F1NF53_CHICK	0.31204	0.30601	1.58921	0.005512	0.003468	3.3079	0.0344738	FALSE	8	20
Dacu_00848_F1NF53_CHICK	0.24332	0.24293	0.32834	0.000921	0.002806	0.044872	0.41612	FALSE	8	19
Dacu_00849_TPR	0.11911	0.11988	0.04888	0.000302	0.006168	0.840004	0.179698	FALSE	8	19
Dacu_00850_FAM13C	0.29016	0.28873	0.36697	0.005253	0.014315	0.129014	0.359728	FALSE	8	19
Dacu_00851_OFD1	0.42361	0.42004	0.8744	0.003655	0.00418	1.17071	0.139628	FALSE	8	20
Dacu_00852_ANKS1A	0.14452	0.14475	0.11631	0.000423	0.003639	0.036476	0.424268	FALSE	8	20
Dacu_00853_KIF27	0.23928	0.24037	0.15234	0.001044	0.006851	0.438268	0.25398	FALSE	8	20
Dacu_00854_AKAP7	0.53132	0.52615	999	0.002496	2e-06	2.16571	0.0705597	FALSE	8	20
Dacu_00855_FAM83H	0.18708	0.1881	0.13415	0.002661	0.019833	0.503208	0.239047	FALSE	8	20
Dacu_00856_MAP2K3	0.10256	0.10793	0.01743	0.000948	0.054403	2.08386	0.0744319	FALSE	8	19
Dacu_00857_SEC24A	0.22722	0.22452	0.79543	0.002005	0.00252	2.25847	0.0664426	FALSE	8	20
Dacu_00859_CPLX1	0.00934	0.00945	0.0001	1e-06	0.009737	0.04453	0.416435	FALSE	8	20
Dacu_00861_KCNJ12	0.04823	0.04567	0.60434	0.004958	0.008203	9.79076	0.000876955	FALSE	8	19
Dacu_00863_PRG4	0.68426	0.67325	999	0.004381	4e-06	4.70758	0.0150149	FALSE	8	16
Dacu_00864_PYCRL	0.23319	0.23012	0.40838	0.007247	0.017746	0.656218	0.208949	FALSE	7	14
Dacu_00865_TP73	0.03543	0.03557	0.0001	1e-06	0.005994	0.480316	0.24414	FALSE	8	19
Dacu_00866_STAMBP	0.22988	0.23263	0.0001	1e-06	0.008294	2.19855	0.0690704	FALSE	8	20
Dacu_00867_slc1a4	0.25324	0.25025	999	0.00152	2e-06	1.91893	0.0829872	FALSE	8	20
Dacu_00868_HEY2	0.09261	0.09149	0.28368	0.001305	0.004601	0.632394	0.213239	FALSE	8	20
Dacu_00869_CEP68	0.50338	0.50216	999	0.000835	1e-06	0.600058	0.219278	FALSE	8	20
Dacu_00870_PRMT5	0.06885	0.06794	0.20288	0.001489	0.007339	1.2191	0.134768	FALSE	8	18
Dacu_00872_SLC6A19	0.24844	0.2489	0.24066	0.000888	0.00369	0.008284	0.46374	FALSE	8	19
Dacu_00873_IP6K2	0.1196	0.11731	38.3315	0.001047	2.7e-05	2.4662	0.0581595	FALSE	8	20
Dacu_00874_OGDH	0.06337	0.06419	0.0001	1e-06	0.008589	1.88277	0.0850097	FALSE	8	20
Dacu_00875_GKAP1	0.21384	0.21587	0.134	0.001591	0.011872	0.18842	0.332117	FALSE	8	20
Dacu_00876_RGS9	0.41811	0.41855	0.38547	0.002277	0.005907	0.009954	0.460264	FALSE	8	17
Dacu_00877_JAG1	0.06051	0.06094	0.0001	1e-06	0.005281	0.59312	0.220608	FALSE	8	20
Dacu_00878_ZNF259	0.21915	0.2227	0.14684	0.003191	0.021729	0.212756	0.322308	FALSE	8	14
Dacu_00879_DUSP11	0.45433	0.44994	999	0.002145	2e-06	0.407754	0.261556	FALSE	8	14
Dacu_00880_INTS4	0.07259	0.07228	0.11785	0.000938	0.007959	0.248042	0.309229	FALSE	8	19
Dacu_00881_PARP4	0.39206	0.38582	1.73449	0.004129	0.002381	2.41943	0.0599194	FALSE	8	19
Dacu_00883_NFKBIA	0.18696	0.18992	0.07023	0.001506	0.021446	0.969538	0.162398	FALSE	8	20
Dacu_00884_HAUS4	0.19378	0.19297	0.24576	0.00261	0.010618	0.056056	0.406421	FALSE	8	12
Dacu_00886_C11orf67	0.10555	0.10708	0.0001	1e-06	0.013098	0.471596	0.246127	FALSE	7	13
Dacu_00887_DGKH	0.10219	0.10128	0.16187	0.002426	0.014986	0.729192	0.196573	FALSE	8	17
Dacu_00888_tmem126a	0.56989	0.58369	0.17435	0.003261	0.018703	0.946456	0.165312	FALSE	8	14
Dacu_00889_ANO7	0.31142	0.30585	1.22014	0.003727	0.003054	3.10584	0.0390059	FALSE	8	20
Dacu_00890_VPS29	0.02118	0.02128	0.0001	1e-06	0.006627	0.106486	0.37209	FALSE	8	19
Dacu_00891_EEF1D	0.18972	0.18886	0.24423	0.003989	0.016335	0.163552	0.342954	FALSE	8	14
Dacu_00893_SLC39A6	0.2034	0.20166	0.47872	0.001899	0.003967	0.897594	0.171714	FALSE	8	19
Dacu_00894_RAD9B	0.22996	0.22662	15.2773	0.002403	0.000157	1.23683	0.133041	FALSE	8	16
Dacu_00895_FAM126B	0.16454	0.1649	0.1404	0.000999	0.007114	0.019768	0.444093	FALSE	8	20
Dacu_00896_ITGAV	0.12117	0.12037	0.22134	0.001008	0.004552	0.419686	0.258547	FALSE	8	20
Dacu_00900_MKKS	0.30598	0.30741	0.18856	0.001594	0.008455	0.283202	0.297305	FALSE	8	20
Dacu_00901_LEO1	0.10797	0.11013	0.03638	0.001112	0.030578	1.71232	0.0953422	FALSE	8	15
Dacu_00902_AKAP11	0.23491	0.23671	0.16741	0.003994	0.02386	0.548976	0.229368	FALSE	8	15
Dacu_00904_ADAMTSL4	0.27527	0.27423	0.39225	0.002568	0.006546	0.28049	0.29819	FALSE	8	13
Dacu_00905_BUD13	0.34936	0.34899	0.36936	0.005136	0.013904	0.008892	0.462436	FALSE	8	18
Dacu_00906_ZMIZ2	0.10925	0.10737	0.34961	0.001891	0.00541	2.14288	0.0716163	FALSE	8	19
Dacu_00907_C14orf93	0.15383	0.15433	0.12009	0.002777	0.023128	0.133232	0.357552	FALSE	8	19
Dacu_00908_PLCG1	0.0356	0.036	0.0001	2e-06	0.018646	1.37524	0.120457	FALSE	8	18
Dacu_00909_PHF15	0.16334	0.16368	0.14529	0.001494	0.010284	0.019544	0.444409	FALSE	8	20
Dacu_00910_R3HDM1	0.10204	0.10131	0.34772	0.00042	0.001208	0.711606	0.199456	FALSE	8	20
Dacu_00914_TCP11	0.27647	0.27583	0.39881	0.001029	0.002579	0.066084	0.398563	FALSE	8	20
Dacu_00915_BICC1	0.08479	0.08493	0.06788	0.000601	0.008856	0.042562	0.418276	FALSE	8	20
Dacu_00916_DNAJC3	0.16085	0.15961	0.32323	0.001841	0.005697	0.476112	0.245094	FALSE	8	20
Dacu_00917_PPTC7	0.04906	0.05025	0.0001	3e-06	0.028238	1.17686	0.138998	FALSE	8	14
Dacu_00918_PFN3	0.05827	0.05174	999	0.003482	3e-06	4.27541	0.0193338	FALSE	8	19
Dacu_00920_PPP1R7	0.1765	0.17869	0.0001	1e-06	0.006008	1.32551	0.124803	FALSE	8	20
Dacu_00921_SLC11A1	0.19856	0.20181	0.0001	1e-06	0.009804	3.08784	0.0394398	FALSE	8	20
Dacu_00922_NDNF	0.3857	0.37975	1.0915	0.008906	0.008159	2.71885	0.0495847	FALSE	8	19
Dacu_00923_ORAI1	0.04501	0.04322	0.24306	0.004234	0.01742	1.9656	0.0804577	FALSE	8	20
Dacu_00924_PITPNA	0.05363	0.05072	999	0.003307	3e-06	4.39988	0.0179707	FALSE	8	17
Dacu_00925_RSF1	0.14694	0.14639	0.19951	0.002917	0.01462	0.347296	0.277824	FALSE	8	18
Dacu_00926_PSMB5	0.05073	0.05107	0.03701	0.001514	0.040903	0.085588	0.384931	FALSE	8	15
Dacu_00927_ZC3H15	0.26955	0.27175	0.18685	0.002582	0.01382	0.22147	0.318961	FALSE	8	18
Dacu_00928_C1QTNF4	0.06955	0.07107	0.0001	2e-06	0.015654	1.40469	0.11797	FALSE	8	20
Dacu_00929_PSMB11	0.23892	0.24087	0.09051	0.001305	0.014414	0.707324	0.200167	FALSE	8	16
Dacu_00930_XB-GENE-5740126	0.56012	0.55092	999	0.006558	7e-06	4.5415	0.0165413	FALSE	8	19
Dacu_00931_SNAP25	0.04724	0.04817	0.0001	1e-06	0.006955	0.289364	0.295314	FALSE	8	20
Dacu_00934_SF3B3	0.0103	0.01015	0.01861	0.000389	0.020887	0.28471	0.296815	FALSE	8	20
Dacu_00935_CCRN4L	0.16956	0.17308	0.0001	1e-06	0.012636	2.81934	0.0465675	FALSE	8	20
Dacu_00936_MAPK6	0.05827	0.05914	0.0001	2e-06	0.018168	3.04264	0.0405519	FALSE	8	20
Dacu_00938_GPM6B	0.03272	0.03434	0.0001	2e-06	0.022753	0.82791	0.181439	FALSE	8	20
Dacu_00940_KANSL3	0.18427	0.1815	0.51302	0.003986	0.00777	3.96409	0.0232403	FALSE	8	20
Dacu_00941_GNE	0.07046	0.07098	0.0001	1e-06	0.006097	1.19712	0.136949	FALSE	8	20
Dacu_00943_ALAD	0.13163	0.13262	0.0001	1e-06	0.005487	0.435124	0.254743	FALSE	8	16
Dacu_00944_DZIP1	0.39939	0.39774	0.6417	0.002359	0.003676	0.25878	0.30548	FALSE	8	19
Dacu_00945_UBQLN1	0.11085	0.1099	0.32758	0.000776	0.002368	0.561546	0.226819	FALSE	8	20
Dacu_00946_sytl2	0.29828	0.29622	0.52957	0.003446	0.006507	0.806572	0.184568	FALSE	8	19
Dacu_00948_ITGB1BP1	0.10279	0.10418	0.0001	1e-06	0.006923	0.545802	0.230019	FALSE	8	19
Dacu_00949_FAM190B	0.36566	0.36334	0.53394	0.005681	0.01064	0.6017	0.218965	FALSE	8	16
Dacu_00950_TCTN1	0.44301	0.44398	0.39558	0.003054	0.00772	0.020062	0.443682	FALSE	8	13
Dacu_00951_MFRP	0.2762	0.27177	1.99728	0.004267	0.002137	4.34578	0.0185504	FALSE	8	16
Dacu_00952_KIAA0391	0.48817	0.48284	999	0.003151	3e-06	3.87316	0.0245321	FALSE	8	20
Dacu_00956_LYST	0.21468	0.2138	0.34837	0.001306	0.00375	0.76649	0.190653	FALSE	8	20
Dacu_00957_SCN3A	0.13872	0.13408	0.82271	0.003326	0.004043	10.2919	0.000668061	FALSE	8	20
Dacu_00959_PASK	0.36357	0.35899	2.04352	0.003222	0.001576	3.53647	0.0300166	FALSE	8	20
Dacu_00960_BACH1	0.23832	0.23867	0.20221	0.001231	0.006089	0.032984	0.427942	FALSE	8	20
Dacu_00961_MAPK12	0.25789	0.25872	0.18735	0.00112	0.005975	0.070114	0.395585	FALSE	8	18
Dacu_00962_C1QTNF5	0.21823	0.22064	0.0001	1e-06	0.00807	1.97839	0.0797803	FALSE	8	14
Dacu_00963_KIF23	0.12206	0.12175	0.13377	0.002988	0.022338	0.033616	0.427263	FALSE	8	20
Dacu_00964_DNASE1L3	0.43401	0.44169	0.0001	1e-06	0.010114	3.28273	0.0350061	FALSE	8	19
Dacu_00965_C9orf103	0.54492	0.55096	0.21396	0.002197	0.010268	0.550366	0.229084	FALSE	8	19
Dacu_00967_NAPRT1	0.15153	0.15309	0.0001	1e-06	0.009696	1.60857	0.102346	FALSE	8	16
Dacu_00968_ORC2	0.29323	0.29246	0.36194	0.00249	0.006878	0.060784	0.402631	FALSE	8	20
Dacu_00969_LOC395824	0.21985	0.22159	0.0001	1e-06	0.005361	1.99191	0.0790704	FALSE	8	20
Dacu_00970_PGAM2	0.05414	0.05343	0.09836	0.001738	0.017674	0.241638	0.311513	FALSE	8	19
Dacu_00972_SORBS2	0.20221	0.19995	0.54977	0.001671	0.003039	1.64365	0.0999124	FALSE	8	20
Dacu_00973_SORCS2	0.189	0.18725	0.68156	0.001261	0.00185	1.20694	0.135969	FALSE	8	20
Dacu_00975_MTERFD2	0.55677	0.55105	0.97149	0.006499	0.00669	0.408424	0.261385	FALSE	8	19
Dacu_00976_NDUFS3	0.19073	0.19236	0.0001	1e-06	0.005313	0.856918	0.177301	FALSE	8	19
Dacu_00977_ANKRD5	0.2262	0.2261	0.23857	0.001578	0.006613	0.00411	0.474442	FALSE	8	20
Dacu_00978_NUDCD3	0.39707	0.39971	0.30196	0.003871	0.01282	0.15584	0.346508	FALSE	8	14
Dacu_00979_SS18	0.17884	0.17523	0.7115	0.002251	0.003164	1.34419	0.123148	FALSE	8	20
Dacu_00982_EPB41L1	0.1525	0.15135	930.802	0.000551	1e-06	2.55623	0.0549301	FALSE	8	20
Dacu_00983_SLC38A4	0.19268	0.19421	0.09348	0.000794	0.008498	0.401746	0.263094	FALSE	8	20
Dacu_00984_SCN10A	0.26513	0.26846	0.0001	1e-06	0.009991	1.0357	0.154411	FALSE	7	18
Dacu_00986_HVCN1	0.19712	0.19639	0.28713	0.001623	0.005653	0.05612	0.406369	FALSE	8	16
Dacu_00987_NCOA7	0.30716	0.30518	999	0.001138	1e-06	2.16371	0.0706516	FALSE	8	20
Dacu_00988_SPRED2	0.08446	0.08267	20.8271	0.001102	5.3e-05	3.43933	0.0318307	FALSE	8	19
Dacu_00989_ZRANB3	0.31112	0.30713	0.63883	0.005115	0.008007	1.81098	0.0891951	FALSE	8	20
Dacu_00991_ELF2	0.11821	0.12151	0.0001	1e-06	0.013641	3.59635	0.0289534	FALSE	8	20
Dacu_00993_SLC16A6	0.2539	0.25649	0.0001	1e-06	0.006863	2.80853	0.0468822	FALSE	8	20
Dacu_00995_CCDC96	0.53532	0.53121	1.75516	0.003806	0.002168	1.14892	0.141888	FALSE	8	17
Dacu_00996_CCDC138	0.41397	0.41264	999	0.000751	1e-06	1.46365	0.113175	FALSE	8	20
Dacu_00998_MPHOSPH8	0.28676	0.28463	0.7601	0.00245	0.003223	1.33839	0.123659	FALSE	8	20
Dacu_00999_PDLIM3	0.1662	0.16857	0.0001	1e-06	0.008611	1.78426	0.0908133	FALSE	8	20
Dacu_01000_ZDHHC16	0.15511	0.15288	999	0.001282	1e-06	2.52812	0.0559168	FALSE	8	20
Dacu_01001_PPP2R3C	0.07151	0.07251	0.0001	1e-06	0.006314	0.815932	0.183186	FALSE	8	20
Dacu_01002_CAPN9	0.21833	0.21863	0.17081	0.000666	0.003902	0.034392	0.426438	FALSE	8	20
Dacu_01003_BOD1L	0.44043	0.44285	0.15104	0.000758	0.005019	2.02612	0.0773072	FALSE	8	20
Dacu_01004_C4orf47	0.28294	0.28731	0.09932	0.001524	0.015342	0.946952	0.165248	FALSE	8	19
Dacu_01006_PTPMT1	0.33073	0.32714	999	0.002168	2e-06	1.66417	0.0985208	FALSE	7	19
Dacu_01007_C1orf198	0.3086	0.30467	1.36491	0.002879	0.002109	1.05028	0.152721	FALSE	8	20
Dacu_01008_FHL5	0.3871	0.39295	0.12475	0.001595	0.012787	1.06918	0.150565	FALSE	8	20
Dacu_01009_PSMD2	0.04495	0.04537	0.0001	1e-06	0.009193	1.14098	0.142723	FALSE	8	17
Dacu_01010_MCAM	0.25286	0.24643	999	0.002846	3e-06	3.38448	0.0329065	FALSE	8	13
Dacu_01012_EXOSC1	0.10115	0.10587	0.0001	2e-06	0.023958	1.76972	0.0917085	FALSE	8	19
Dacu_01014_PLA2G4A	0.21026	0.20996	0.24125	0.001425	0.005908	0.02266	0.440172	FALSE	8	19
Dacu_01015_SCUBE3	0.09389	0.09372	0.11184	0.000558	0.004985	0.022286	0.440664	FALSE	8	20
Dacu_01017_CCDC113	0.34704	0.34692	0.37077	0.001276	0.003442	0.002026	0.482049	FALSE	8	18
Dacu_01021_DCDC5	0.36698	0.36873	0.235	0.001669	0.007101	0.232476	0.314847	FALSE	8	20
Dacu_01022_SRSF6	0.14401	0.14324	0.1868	0.001346	0.007205	0.044296	0.416652	FALSE	8	20
Dacu_01024_KIAA0232	0.14376	0.14314	0.37706	0.0004	0.001062	0.419074	0.2587	FALSE	8	20
Dacu_01028_FRMD3	0.13525	0.13863	0.0001	1e-06	0.011514	3.14965	0.0379716	FALSE	8	20
Dacu_01029_PRELP	0.21981	0.21931	0.27495	0.001644	0.005979	0.032974	0.427953	FALSE	8	20
Dacu_01030_ICAM5	0.82453	0.82985	0.51394	0.004452	0.008663	0.371584	0.271071	FALSE	8	17
Dacu_01031_DDX18	0.25666	0.25855	0.10038	0.000759	0.007558	0.831634	0.1809	FALSE	8	20
Dacu_01032_ranbp2	0.21557	0.21391	0.53998	0.001818	0.003367	2.47401	0.0578711	FALSE	8	20
Dacu_01033_PRIO_CHICK	0.29701	0.29078	1.49913	0.008549	0.005703	2.55532	0.0549619	FALSE	8	16
Dacu_01035_HMCN1	0.29434	0.29551	0.14008	0.000496	0.003539	1.48986	0.111119	FALSE	8	17
Dacu_01036_PGAM1	0.05525	0.05616	0.0001	1e-06	0.009238	0.515076	0.236475	FALSE	8	20
Dacu_01037_NCAPG	0.37868	0.381	0.27166	0.002895	0.010658	0.208336	0.324037	FALSE	8	16
Dacu_01038_HHIPL2	0.3237	0.32202	0.57936	0.002335	0.004031	0.466214	0.247367	FALSE	8	20
Dacu_01039_IMMP1L	0.18732	0.16812	999	0.007061	7e-06	4.63583	0.0156555	FALSE	8	18
Dacu_01040_PSPC1	0.11361	0.11104	0.37864	0.001765	0.004661	1.38347	0.119755	FALSE	8	20
Dacu_01041_SPAG9	0.11354	0.11418	0.05873	0.000367	0.006246	0.433318	0.255183	FALSE	8	20
Dacu_01042_UFSP2	0.24775	0.24891	0.15986	0.001165	0.00729	0.16428	0.342623	FALSE	8	20
Dacu_01043_NSUN4	0.38007	0.37912	0.6257	0.001512	0.002417	0.110624	0.369717	FALSE	8	20
Dacu_01044_ELP2	0.29215	0.29419	0.09259	0.000527	0.005691	1.23481	0.133237	FALSE	8	19
Dacu_01046_TRMT11	0.17325	0.16895	0.55089	0.003376	0.006128	1.59206	0.103516	FALSE	8	20
Dacu_01047_FMOD	0.2524	0.25153	0.40903	0.001268	0.003099	0.1135	0.368097	FALSE	8	20
Dacu_01049_ATP5D	0.21865	0.21334	999	0.004647	5e-06	3.07882	0.0396591	FALSE	8	18
Dacu_01050_FAM5C	0.06345	0.06108	999	0.001237	1e-06	4.00844	0.0226365	FALSE	8	20
Dacu_01051_ZMYM2	0.1382	0.13786	0.18654	0.000511	0.002737	0.070856	0.395047	FALSE	8	20
Dacu_01053_AQP4	0.36789	0.36569	0.64549	0.003096	0.004797	0.272812	0.300726	FALSE	8	18
Dacu_01054_CHST9	0.44813	0.45244	0.18799	0.002246	0.011945	0.878884	0.174254	FALSE	8	20
Dacu_01055_DEF6	0.21451	0.21003	0.87414	0.003044	0.003482	2.68496	0.05065	FALSE	8	20
Dacu_01057_TUBGCP6	0.24679	0.24651	0.37739	0.00049	0.001298	0.087484	0.3837	FALSE	8	20
Dacu_01058_RPS3	0.04193	0.04146	0.06992	0.002137	0.030562	0.16131	0.343977	FALSE	7	18
Dacu_01060_LRP2BP	0.35418	0.35171	999	0.00137	1e-06	1.25565	0.131238	FALSE	8	19
Dacu_01062_-	0.25805	0.25155	999	0.005164	5e-06	3.18991	0.037047	FALSE	8	20
Dacu_01063_CELF1	0.04476	0.04574	0.0001	1e-06	0.007745	0.689454	0.203175	FALSE	8	20
Dacu_01064_GOLGB1	0.2879	0.28668	0.62157	0.001916	0.003083	0.878674	0.174283	FALSE	8	18
Dacu_01066_TAF1A	0.33232	0.32783	999	0.002591	3e-06	2.94043	0.0431939	FALSE	8	20
Dacu_01068_MIA3	0.43662	0.43676	0.41823	0.001632	0.003902	0.003214	0.477395	FALSE	8	20
Dacu_01069_PAK7	0.1009	0.10052	0.15487	0.000655	0.004232	0.11758	0.365837	FALSE	8	19
Dacu_01070_PI4KA	0.04242	0.04148	0.20216	0.001311	0.006485	2.66041	0.0514372	FALSE	8	19
Dacu_01071_L3MBTL1	0.15003	0.15026	0.12453	0.000559	0.004492	0.02608	0.435853	FALSE	8	20
Dacu_01072_RASEF	0.20913	0.20718	999	0.001115	1e-06	2.40753	0.0603765	FALSE	8	19
Dacu_01073_COG4	0.08095	0.08174	0.0001	1e-06	0.011167	2.14848	0.0713556	FALSE	8	20
Dacu_01074_ASAP2	0.07754	0.07804	0.04923	0.000496	0.010075	0.202476	0.326365	FALSE	8	19
Dacu_01075_CROCC	0.27757	0.27796	0.22544	0.000815	0.003616	0.058822	0.404184	FALSE	8	20
Dacu_01076_DOCK8	0.20002	0.19654	1.12223	0.00218	0.001943	5.29098	0.0107181	FALSE	8	20
Dacu_01077_LAMP5	0.18482	0.18355	0.40829	0.001636	0.004006	0.273452	0.300513	FALSE	8	19
Dacu_01078_THRAP3	0.10283	0.10381	0.0001	1e-06	0.006764	0.864808	0.176198	FALSE	8	20
Dacu_01079_CBL	0.09031	0.09073	0.0667	0.000991	0.014862	0.084888	0.38539	FALSE	8	19
Dacu_01080_GDPD4	0.29066	0.28588	0.81081	0.004101	0.005058	1.2202	0.134661	FALSE	7	11
Dacu_01082_IVNS1ABP	0.11476	0.11432	0.13678	0.001422	0.010394	0.042972	0.417889	FALSE	8	19
Dacu_01084_SERPIND1	0.14484	0.14651	0.09819	0.003254	0.033142	0.405306	0.262181	FALSE	8	13
Dacu_01085_ARHGEF5	0.5131	0.51666	0.36067	0.004542	0.012593	0.440272	0.253496	FALSE	8	14
Dacu_01086_C2orf54	0.40723	0.40731	0.39898	0.002003	0.005021	0.000408	0.491942	FALSE	8	20
Dacu_01089_SLC38A2	0.22591	0.21729	1.96503	0.004771	0.002428	5.65814	0.00868726	FALSE	8	19
Dacu_01090_RAPSN	0.15574	0.15737	0.0001	1e-06	0.005611	1.27627	0.129297	FALSE	8	20
Dacu_01091_AP4B1	0.1932	0.19269	0.38787	0.000658	0.001697	0.233422	0.314499	FALSE	8	20
Dacu_01092_MTMR6	0.13112	0.12927	0.55605	0.001394	0.002506	1.25883	0.130936	FALSE	8	20
Dacu_01093_VIPR2	0.35451	0.35881	0.0001	1e-06	0.006412	2.62882	0.0524698	FALSE	8	20
Dacu_01094_SERPH_CHICK	0.06843	0.06893	0.05109	0.001483	0.029026	0.079576	0.388936	FALSE	7	16
Dacu_01095_PDZD3	0.38163	0.3733	999	0.0054	5e-06	6.81934	0.00450878	FALSE	8	16
Dacu_01096_SNAP29	0.19624	0.19155	0.62629	0.005876	0.009383	1.27494	0.129421	FALSE	8	16
Dacu_01097_EIF2AK3	0.18718	0.18472	0.67638	0.002063	0.003049	2.33357	0.0633058	FALSE	8	20
Dacu_01099_ELMO3	0.06113	0.06209	0.02661	0.000658	0.024714	0.822592	0.182212	FALSE	8	19
Dacu_01101_LRRC29	0.22447	0.22697	0.11626	0.003418	0.029402	1.11513	0.145485	FALSE	8	20
Dacu_01102_DCLRE1B	0.63484	0.63981	0.39862	0.00446	0.011189	0.542568	0.230685	FALSE	8	20
Dacu_01103_ARMC9	0.0951	0.09221	0.17736	0.003803	0.021444	0.71514	0.198871	FALSE	6	10
Dacu_01104_LRRC41	0.3573	0.36102	0.01083	6.5e-05	0.005967	2.34838	0.0627067	FALSE	8	20
Dacu_01106_EIF4G1	0.11935	0.11957	0.09102	0.000594	0.006529	0.053702	0.408371	FALSE	8	19
Dacu_01107_ARV1	0.27529	0.26979	0.76777	0.004021	0.005237	0.76185	0.191375	FALSE	8	19
Dacu_01108_CRYL1	0.26617	0.27023	0.0001	1e-06	0.009589	2.42712	0.0596259	FALSE	8	19
Dacu_01111_NLRX1	0.10763	0.10627	0.26593	0.002432	0.009146	1.99073	0.0791321	FALSE	8	19
Dacu_01112_acot13	0.3332	0.3157	999	0.009308	9e-06	4.18142	0.0204347	FALSE	8	16
Dacu_01113_SETD2	0.22793	0.22797	0.225	0.002056	0.00914	0.000388	0.492142	FALSE	8	15
Dacu_01114_ANKMY1	0.50836	0.51229	0.20862	0.001752	0.008399	1.53792	0.107464	FALSE	8	20
Dacu_01115_ATP2C1	0.07896	0.07836	0.28463	0.000489	0.001717	0.756592	0.192199	FALSE	8	20
Dacu_01116_TMEM208	0.05921	0.05709	651.45	0.001508	2e-06	0.388274	0.266604	FALSE	8	15
Dacu_01117_RAB3GAP1	0.16197	0.16375	0.08911	0.001409	0.015812	0.929196	0.167536	FALSE	8	20
Dacu_01119_GGCX	0.18271	0.18272	0.18148	0.001169	0.006442	4.4e-05	0.497354	FALSE	8	20
Dacu_01121_SNX25	0.29748	0.29773	0.26528	0.000995	0.00375	0.016012	0.449653	FALSE	8	20
Dacu_01123_VIL1	0.24887	0.24634	0.76057	0.002547	0.003349	1.68026	0.0974452	FALSE	8	20
Dacu_01124_chrna10	0.1074	0.10984	0.03484	0.002361	0.067762	3.09182	0.0393434	FALSE	8	19
Dacu_01125_GALNT12	0.23303	0.22849	0.63535	0.003728	0.005867	1.87386	0.0855169	FALSE	8	19
Dacu_01126_mkrn3	0.41946	0.41762	0.78461	0.00219	0.002791	0.269952	0.301682	FALSE	8	20
Dacu_01127_RRP12	0.22292	0.22149	0.83948	0.001184	0.001411	1.09956	0.147181	FALSE	8	20
Dacu_01128_KIAA1430	0.4144	0.40899	999	0.00321	3e-06	3.85225	0.0248396	FALSE	8	20
Dacu_01129_RPIA	0.29955	0.30937	0.0001	2e-06	0.018822	4.36816	0.0183083	FALSE	8	16
Dacu_01130_MANEA	0.08679	0.08825	0.0001	1e-06	0.011873	1.24238	0.132506	FALSE	8	20
Dacu_01131_NOA1	0.51742	0.51206	9.75457	0.004649	0.000477	5.07911	0.0121079	FALSE	8	20
Dacu_01132_KANK1	0.20134	0.20077	0.29316	0.001189	0.004057	0.213536	0.322005	FALSE	8	20
Dacu_01133_PANX2	0.15668	0.15819	0.0001	1e-06	0.007102	2.35055	0.0626193	FALSE	8	20
Dacu_01134_FUT9	0.06463	0.06619	0.0001	2e-06	0.017451	1.57729	0.104576	FALSE	8	20
Dacu_01135_FUT9	0.51867	0.51013	1.0611	0.0112	0.010555	0.773466	0.189573	FALSE	8	12
Dacu_01137_TREM2	0.59002	0.59928	0.0001	1e-06	0.005218	1.77884	0.0911462	FALSE	8	16
Dacu_01139_SLC38A1	0.20875	0.20427	999	0.001905	2e-06	2.86544	0.0452504	FALSE	8	19
Dacu_01140_MOV10L1	0.391	0.39678	0.0001	1e-06	0.008173	4.54272	0.0165295	FALSE	8	20
Dacu_01141_LIMS1	0.03	0.03039	0.0001	1e-06	0.008595	0.363994	0.273148	FALSE	8	20
Dacu_01142_NUPL1	0.11544	0.11622	0.07698	0.000785	0.010203	0.14907	0.349713	FALSE	8	20
Dacu_01143_TMEM66	0.63496	0.63206	1.22908	0.003613	0.00294	0.356778	0.275151	FALSE	7	19
Dacu_01145_TPPP3	0.16775	0.16185	999	0.005056	5e-06	2.26561	0.0661371	FALSE	8	20
Dacu_01146_ARHGAP19	0.18503	0.1829	0.38945	0.002064	0.005298	0.547952	0.229578	FALSE	8	20
Dacu_01147_BAZ1A	0.22944	0.22926	0.26432	0.000624	0.002362	0.017218	0.447802	FALSE	8	20
Dacu_01150_XB-GENE-5734593	0.40989	0.41516	0.0001	1e-06	0.006176	1.44372	0.114769	FALSE	8	13
Dacu_01151_XB-GENE-5734593	0.33284	0.32279	999	0.00579	6e-06	2.92354	0.0436481	FALSE	7	12
Dacu_01156_XB-GENE-5734593	0.32948	0.33363	0.0001	1e-06	0.009316	0.847562	0.178621	FALSE	7	14
Dacu_01160_XB-GENE-5734593	0.49084	0.48814	999	0.001882	2e-06	0.879056	0.17423	FALSE	6	16
Dacu_01163_XB-GENE-5734593	0.59439	0.60191	0.0001	1e-06	0.005377	1.77265	0.0915274	FALSE	5	11
Dacu_01165_XB-GENE-5734593	0.74906	0.76801	0.39045	0.006675	0.017095	0.619314	0.215651	FALSE	7	11
Dacu_01166_ephx2	0.40731	0.39792	999	0.004773	5e-06	5.63645	0.0087954	FALSE	8	17
Dacu_01167_PSMD8	0.01946	0.01896	0.04219	0.001391	0.032975	0.196194	0.328905	FALSE	8	18
Dacu_01168_ERO1LB	0.164	0.16321	0.22885	0.001237	0.005406	0.068002	0.397134	FALSE	8	20
Dacu_01169_CUX2	0.1431	0.14299	0.15352	0.001918	0.012494	0.019072	0.44508	FALSE	8	20
Dacu_01170_CLGN	0.18083	0.18075	0.1937	0.00072	0.003715	0.00245	0.480261	FALSE	8	20
Dacu_01171_SHISA2	0.05143	0.04883	0.39149	0.002028	0.005181	0.992398	0.159578	FALSE	8	19
Dacu_01172_NUDT7	0.57373	0.57494	0.52131	0.009233	0.017711	0.013618	0.45355	FALSE	8	19
Dacu_01173_CCNT2	0.16299	0.15946	204.667	0.002275	1.1e-05	7.46185	0.00315101	FALSE	8	20
Dacu_01174_HELT	0.10459	0.1005	999	0.003015	3e-06	3.79778	0.0256604	FALSE	7	19
Dacu_01175_SCAF11	0.33563	0.33268	0.71368	0.003237	0.004535	1.04227	0.153647	FALSE	8	20
Dacu_01176_TRIM67	0.04883	0.04816	0.16985	0.000634	0.003735	0.879126	0.174221	FALSE	8	20
Dacu_01177_TRIT1	0.33165	0.32566	1.32581	0.004413	0.003329	1.63684	0.10038	FALSE	8	17
Dacu_01178_TOP2A	0.2026	0.20007	0.94646	0.002173	0.002296	2.12968	0.0722356	FALSE	8	20
Dacu_01179_FAR2	0.39734	0.39826	0.37707	0.010001	0.026524	0.010218	0.459742	FALSE	8	13
Dacu_01182_ANKS6	0.16002	0.15959	0.19805	0.00113	0.005705	0.057264	0.405437	FALSE	8	19
Dacu_01183_FBN2	0.07502	0.07506	0.07035	0.000393	0.005584	0.006738	0.467289	FALSE	8	20
Dacu_01184_LMO7	0.21738	0.21699	0.27788	0.001391	0.005005	0.071198	0.3948	FALSE	8	18
Dacu_01185_SPRED3	0.10578	0.10438	0.58861	0.001962	0.003333	1.90507	0.0837558	FALSE	7	19
Dacu_01186_SH2B3	0.20282	0.20179	0.63107	0.001701	0.002696	0.77681	0.189059	FALSE	8	17
Dacu_01187_GPC1	0.17748	0.17409	0.76801	0.002203	0.002868	1.56245	0.105654	FALSE	8	20
Dacu_01189_DMRT2	0.28719	0.2907	0.0001	1e-06	0.007986	2.37713	0.0615619	FALSE	8	20
Dacu_01190_MAP4K1	0.16745	0.16461	0.29623	0.004141	0.013977	1.08823	0.148432	FALSE	8	13
Dacu_01191_GCC2	0.35332	0.3518	999	0.000784	1e-06	2.81039	0.0468279	FALSE	8	20
Dacu_01195_TRMT1L	0.23297	0.23085	999	0.001413	1e-06	2.40015	0.0606618	FALSE	8	20
Dacu_01196_DMXL2	0.10292	0.10226	0.20797	0.00126	0.006058	1.29345	0.127706	FALSE	8	19
Dacu_01201_FUK	0.2262	0.22803	0.09592	0.001102	0.011488	1.54014	0.107299	FALSE	8	17
Dacu_01202_HACL1	0.26047	0.25544	0.99459	0.004895	0.004922	2.3394	0.0630691	FALSE	8	19
Dacu_01203_ACMSD	0.26233	0.26592	0.12	0.001559	0.012994	0.515312	0.236424	FALSE	8	20
Dacu_01204_BROX	0.17232	0.16738	999	0.002763	3e-06	5.08911	0.0120382	FALSE	8	20
Dacu_01205_CCDC91	0.47287	0.48805	0.23665	0.004982	0.021051	1.05266	0.152448	FALSE	7	11
Dacu_01206_CSPG4	0.29106	0.29161	0.2086	0.001069	0.005124	0.196572	0.328751	FALSE	8	20
Dacu_01207_FAM177B	0.40179	0.39517	999	0.003575	4e-06	1.49365	0.110825	FALSE	8	17
Dacu_01209_FAM98C	0.29166	0.28672	1.26642	0.005235	0.004134	1.69048	0.096769	FALSE	8	16
Dacu_01210_IFT52	0.06334	0.06324	0.06694	0.000999	0.014928	0.002488	0.480109	FALSE	8	20
Dacu_01211_ARID2	0.16707	0.16857	0.13555	0.001337	0.009863	0.278058	0.298988	FALSE	8	20
Dacu_01212_PIK3R4	0.07685	0.07608	0.19598	0.000886	0.004519	1.0298	0.155103	FALSE	8	20
Dacu_01214_MAGI1	0.11342	0.11198	0.25819	0.001469	0.005688	1.39968	0.118388	FALSE	8	20
Dacu_01215_ADIPOQ	0.40274	0.40039	0.62982	0.003755	0.005961	0.136296	0.355996	FALSE	8	19
Dacu_01216_COL6A6	0.51118	0.50812	1.81605	0.002201	0.001212	1.03262	0.154773	FALSE	8	17
Dacu_01217_SLC5A7	0.39926	0.38958	2.16573	0.007912	0.003653	4.38608	0.0181168	FALSE	8	20
Dacu_01218_NUDCD1	0.24405	0.24201	0.3942	0.002901	0.007358	0.450446	0.251062	FALSE	8	20
Dacu_01220_SLC39A13	0.30269	0.30636	0.10666	0.001335	0.012513	0.975686	0.161633	FALSE	8	19
Dacu_01221_clca1	0.35897	0.34839	51.4286	0.006191	0.00012	5.38451	0.0101581	FALSE	8	19
Dacu_01222_ABCC4	0.17551	0.17555	0.17048	0.000711	0.004173	0.000562	0.490543	FALSE	8	20
Dacu_01223_ZMYND11	0.04809	0.04842	0.0001	1e-06	0.005054	0.604284	0.218474	FALSE	8	20
Dacu_01224_UTP18	0.3857	0.37967	1.02106	0.005125	0.005019	1.63829	0.10028	FALSE	8	19
Dacu_01225_ABCG4	0.09977	0.09915	0.18054	0.001204	0.006667	0.229668	0.315885	FALSE	8	17
Dacu_01226_BTD	0.2672	0.26578	0.57236	0.001741	0.003042	0.32682	0.283769	FALSE	8	19
Dacu_01227_mgat4a	0.51703	0.51595	0.61758	0.003129	0.005067	0.020848	0.442597	FALSE	8	20
Dacu_01228_RARA	0.08546	0.08639	0.0001	1e-06	0.005896	0.649534	0.21014	FALSE	8	20
Dacu_01230_TTLL8	0.39624	0.39259	1.32841	0.002697	0.00203	1.43503	0.115473	FALSE	8	19
Dacu_01231_ST6GAL2	0.20384	0.20485	0.12695	0.001036	0.008159	0.166574	0.341587	FALSE	8	20
Dacu_01232_AK8	0.14931	0.15031	0.06651	0.001472	0.022132	0.728424	0.196697	FALSE	8	20
Dacu_01233_AATF	0.34245	0.34178	0.42409	0.002591	0.00611	0.04741	0.413816	FALSE	8	18
Dacu_01234_SPI1	0.1948	0.18893	999	0.003167	3e-06	5.02057	0.012524	FALSE	8	20
Dacu_01235_IFT88	0.07502	0.07501	0.0753	0.000539	0.007164	0.02181	0.441297	FALSE	8	20
Dacu_01236_COL6A6	0.28665	0.28587	0.56385	0.001021	0.001811	0.32492	0.284333	FALSE	8	20
Dacu_01237_HIPK1	0.05113	0.0518	0.0001	1e-06	0.005166	1.23476	0.133242	FALSE	8	20
Dacu_01238_ADIPOR1	0.0437	0.04447	0.0001	4e-06	0.035397	2.38133	0.0613966	FALSE	6	16
Dacu_01239_UBP37_CHICK	0.18217	0.18042	0.58399	0.001588	0.00272	1.42695	0.116132	FALSE	8	20
Dacu_01240_CDC6	0.36211	0.36754	0.11958	0.00164	0.013716	2.08083	0.0745795	FALSE	8	20
Dacu_01242_OLFML3	0.0745	0.07593	0.0001	1e-06	0.009645	1.0997	0.147166	FALSE	8	20
Dacu_01243_N6AMT2	0.25234	0.24948	377.982	0.001963	5e-06	1.4929	0.110884	FALSE	8	20
Dacu_01244_EBAG9	0.12193	0.12328	0.0001	1e-06	0.007616	0.745624	0.193933	FALSE	8	20
Dacu_01245_GNPAT	0.30724	0.29836	2.81251	0.005015	0.001783	5.94406	0.0073835	FALSE	8	20
Dacu_01246_HINFP	0.07085	0.07203	0.0001	2e-06	0.018865	2.88476	0.0447106	FALSE	8	19
Dacu_01247_GPR180	0.17372	0.17363	0.18295	0.001102	0.006021	0.0016	0.484047	FALSE	8	20
Dacu_01248_MYBL2	0.15764	0.1549	0.38399	0.002996	0.007803	1.53036	0.108029	FALSE	8	20
Dacu_01250_WIPF2	0.22579	0.22928	0.0001	1e-06	0.007134	1.98608	0.0793759	FALSE	8	20
Dacu_01251_FAM129A	0.4417	0.44074	0.90495	0.000972	0.001074	0.269926	0.301691	FALSE	8	19
Dacu_01252_NT5C1A	0.11216	0.11221	0.10905	0.001976	0.018116	0.00073	0.489222	FALSE	8	20
Dacu_01253_ATXN2	0.164	0.16443	0.14983	0.00315	0.021025	0.038538	0.422183	FALSE	7	14
Dacu_01256_GPR35	0.77705	0.76536	999	0.007313	7e-06	3.52632	0.0302008	FALSE	8	20
Dacu_01258_col6a3	0.39138	0.39031	0.53314	0.002335	0.00438	0.116424	0.366473	FALSE	8	19
Dacu_01259_CSNK1D	0.01422	0.0145	0.0001	1e-06	0.006083	0.150544	0.349008	FALSE	8	20
Dacu_01261_LRIG1	0.19843	0.1992	0.13278	0.001164	0.008764	0.2417	0.31149	FALSE	8	20
Dacu_01262_XB-GENE-5767840	0.25706	0.25806	0.19928	0.003584	0.017984	0.08162	0.387557	FALSE	8	18
Dacu_01264_MRM1	0.38824	0.38767	0.49199	0.002386	0.004849	0.045498	0.415545	FALSE	8	16
Dacu_01265_SRP72	0.23726	0.2357	0.68351	0.001366	0.001998	0.826192	0.181688	FALSE	8	20
Dacu_01266_KCNV1	0.20124	0.20091	0.25641	0.001015	0.003957	0.031438	0.429633	FALSE	8	20
Dacu_01267_EAPP	0.30815	0.30305	0.49475	0.00684	0.013826	0.442974	0.252845	FALSE	8	18
Dacu_01270_lnx2b	0.13068	0.13198	0.05931	0.001365	0.023013	0.97091	0.162227	FALSE	8	17
Dacu_01271_PLEKHG4	0.61621	0.61089	0.87996	0.006471	0.007354	0.790074	0.187039	FALSE	8	13
Dacu_01272_MGAT5	0.07898	0.08143	0.0001	2e-06	0.017539	3.74023	0.0265585	FALSE	8	19
Dacu_01273_POMGNT1	0.10169	0.10124	0.1768	0.000704	0.003984	0.18567	0.333273	FALSE	8	20
Dacu_01274_ARL9	0.26186	0.26073	0.416	0.002023	0.004864	0.103118	0.37406	FALSE	8	20
Dacu_01275_RPS2	0.03991	0.04122	0.0001	2e-06	0.022269	0.939976	0.166142	FALSE	8	19
Dacu_01277_SLC25A1	0.11552	0.11555	0.11451	0.001546	0.013501	5.8e-05	0.496962	FALSE	8	14
Dacu_01278_THEGL	0.74411	0.728	999	0.006572	7e-06	3.97676	0.0230661	FALSE	8	16
Dacu_01279_SLC16A3	0.29442	0.28492	999	0.007085	7e-06	10.4787	0.000603807	FALSE	8	20
Dacu_01280_HOPX	0.06469	0.05543	999	0.006657	7e-06	3.10738	0.038969	FALSE	8	17
Dacu_01281_RASGRP4	0.14076	0.14165	0.05333	0.000546	0.010233	0.767816	0.190447	FALSE	7	16
Dacu_01282_arglu1	0.26382	0.26125	999	0.00121	1e-06	1.367	0.121164	FALSE	8	20
Dacu_01283_XPO1	0.01666	0.01687	0.0001	1e-06	0.005704	0.380512	0.268665	FALSE	8	20
Dacu_01284_SLC12A2	0.19689	0.19571	0.31718	0.001906	0.006008	0.564486	0.226229	FALSE	8	20
Dacu_01285_TMEM100	0.12683	0.12889	0.0001	1e-06	0.008509	0.526612	0.234017	FALSE	8	20
Dacu_01287_KIAA0319	0.35114	0.3488	0.78614	0.002246	0.002857	1.01117	0.157312	FALSE	8	19
Dacu_01288_SYT6	0.05594	0.05703	0.0001	1e-06	0.009039	1.29263	0.127782	FALSE	8	20
Dacu_01289_NAE1	0.09343	0.09312	0.10758	0.001694	0.015743	0.029502	0.431813	FALSE	8	20
Dacu_01290_BRAP	0.13893	0.14194	0.03341	0.000685	0.020508	2.60774	0.0531715	FALSE	8	14
Dacu_01291_TGDS	0.18169	0.18388	0.0001	1e-06	0.006155	1.27263	0.129637	FALSE	8	19
Dacu_01292_NDUFB10	0.29142	0.28832	999	0.002702	3e-06	1.6427	0.0999778	FALSE	8	19
Dacu_01293_CCDC81	0.30911	0.31127	0.1832	0.002233	0.012191	0.478434	0.244566	FALSE	8	18
Dacu_01294_DUSP19	0.25348	0.25619	0.0001	1e-06	0.005877	0.980066	0.161091	FALSE	8	19
Dacu_01295_EIF3M	0.10165	0.097	0.43063	0.004075	0.009464	2.61206	0.0530271	FALSE	8	20
Dacu_01296_slc5a1	0.14145	0.14005	0.24971	0.003566	0.01428	0.429548	0.256105	FALSE	8	18
Dacu_01298_THBS3	0.04488	0.04471	0.0608	0.001016	0.016707	0.134942	0.356681	FALSE	8	17
Dacu_01299_TBC1D9	0.0691	0.06896	0.08784	0.000378	0.004303	0.042932	0.417927	FALSE	8	20
Dacu_01300_NFX1	0.15844	0.16026	0.0001	1e-06	0.005496	2.23259	0.0675635	FALSE	8	19
Dacu_01301_THAP8	0.18999	0.18779	0.50875	0.003634	0.007142	1.30548	0.126607	FALSE	7	14
Dacu_01302_CDKL3	0.19097	0.19	0.24471	0.001867	0.007631	0.076594	0.390984	FALSE	8	20
Dacu_01304_GGNBP2	0.14528	0.14268	0.7704	0.002976	0.003863	1.93478	0.0821183	FALSE	8	19
Dacu_01306_PSMD1	0.05451	0.05434	0.06476	0.00118	0.018217	0.036812	0.423924	FALSE	8	18
Dacu_01308_CCDC73	0.511	0.51221	0.41778	0.002292	0.005486	0.04291	0.417947	FALSE	8	19
Dacu_01310_DGCR14	0.11917	0.1208	0.0001	1e-06	0.014861	3.10559	0.0390121	FALSE	8	18
Dacu_01311_CMBL	0.5012	0.49719	0.87636	0.005434	0.0062	0.245166	0.31025	FALSE	7	18
Dacu_01312_RAPGEFL1	0.10956	0.10833	0.46017	0.001039	0.002258	0.930182	0.167408	FALSE	8	20
Dacu_01313_usp46	0.0333	0.03119	0.09648	0.003495	0.036225	1.50653	0.109834	FALSE	8	20
Dacu_01314_HTR2B	0.12682	0.12911	0.02371	0.000706	0.02976	1.85602	0.0865424	FALSE	8	16
Dacu_01317_PSMB1	0.24056	0.24261	0.0001	1e-06	0.005115	0.970984	0.162217	FALSE	8	20
Dacu_01318_AKAP6	0.3719	0.37293	0.3098	0.002895	0.009345	0.146618	0.350894	FALSE	8	20
Dacu_01319_KCNH3	0.09667	0.09841	0.0001	1e-06	0.014708	4.56303	0.0163347	FALSE	8	19
Dacu_01320_XPO4	0.04507	0.04398	0.20867	0.000488	0.002337	1.16108	0.140621	FALSE	8	20
Dacu_01321_MPHOSPH10	0.27571	0.28008	0.11305	0.001927	0.017044	1.76298	0.0921264	FALSE	8	15
Dacu_01322_ACSL1	0.22578	0.22327	0.74805	0.001957	0.002616	1.33832	0.123665	FALSE	8	19
Dacu_01323_GALNT3	0.1571	0.15794	0.09433	0.000783	0.008302	0.212028	0.322591	FALSE	8	20
Dacu_01324_CLK2	0.10741	0.1076	0.10101	0.003187	0.031548	0.00787	0.464655	FALSE	8	15
Dacu_01325_C6orf201	0.37985	0.37464	0.68781	0.008817	0.012819	0.258092	0.305717	FALSE	8	19
Dacu_01326_SC5DL	0.39724	0.38876	999	0.007572	8e-06	5.44261	0.00982564	FALSE	8	19
Dacu_01327_MLF1IP	0.94888	0.87764	497.987	0.012839	2.6e-05	3.82592	0.0252329	FALSE	8	12
Dacu_01328_QSER1	0.32909	0.3288	0.3534	0.002252	0.006373	0.018966	0.445232	FALSE	8	20
Dacu_01329_SPATS2	0.29484	0.29513	0.26671	0.001644	0.006163	0.011672	0.456983	FALSE	8	20
Dacu_01330_ALDH5A1	0.22067	0.21879	0.70407	0.001785	0.002535	0.967694	0.162628	FALSE	8	18
Dacu_01331_CLCN2	0.11603	0.11517	0.31414	0.001414	0.004502	0.460326	0.248736	FALSE	8	16
Dacu_01333_PLCD4	0.22264	0.2144	1.10007	0.006623	0.00602	7.69509	0.00276857	FALSE	8	20
Dacu_01336_EDEM3	0.17879	0.17847	0.27685	0.000449	0.001621	0.095562	0.378611	FALSE	8	19
Dacu_01337_HSD11B1	0.35489	0.36009	0.21283	0.005398	0.025364	0.360188	0.274201	FALSE	8	14
Dacu_01339_SLC16A2	0.16842	0.16863	0.14003	0.001178	0.008412	0.023334	0.439296	FALSE	8	20
Dacu_01340_UCN3	0.13643	0.13557	0.32709	0.003287	0.010049	0.20917	0.323709	FALSE	8	18
Dacu_01341_TFEB	0.16609	0.16686	0.12903	0.001337	0.010359	0.057288	0.405417	FALSE	8	20
Dacu_01342_RNF12	0.09368	0.09266	0.17975	0.002634	0.014656	0.657772	0.208674	FALSE	8	20
Dacu_01343_CCDC111	0.42637	0.42385	0.69626	0.003691	0.005301	0.346288	0.278111	FALSE	8	20
Dacu_01344_ME3	0.08344	0.08274	0.13164	0.001606	0.012198	0.17576	0.337521	FALSE	8	17
Dacu_01345_ZNF330	0.10658	0.10462	999	0.001342	1e-06	2.4603	0.0583781	FALSE	8	20
Dacu_01346_CAPN7	0.14612	0.14569	0.17604	0.001514	0.008601	0.056046	0.406429	FALSE	8	20
Dacu_01347_PRSS23	0.12147	0.12104	0.19916	0.001248	0.006268	0.13659	0.355847	FALSE	8	20
Dacu_01348_PKNOX1	0.04238	0.04057	0.17286	0.001047	0.006056	1.09945	0.147193	FALSE	8	20
Dacu_01349_SCAF4	0.12886	0.12816	0.30531	0.000584	0.001913	0.362352	0.273601	FALSE	8	20
Dacu_01350_KIAA2022	0.12129	0.12129	0.12112	0.001778	0.014681	8e-06	0.498872	FALSE	8	20
Dacu_01351_DEPDC7	0.25015	0.25118	0.12227	0.000663	0.005421	0.255128	0.306744	FALSE	8	20
Dacu_01353_FZD4	0.02127	0.02075	0.3235	0.00088	0.002719	2.75831	0.0483753	FALSE	8	20
Dacu_01354_MEGF10	0.11848	0.11874	0.08153	0.0004	0.004904	0.119574	0.364748	FALSE	8	20
Dacu_01355_SLC10A2	0.51828	0.50437	3.65108	0.014025	0.003841	5.86463	0.00772406	FALSE	8	20
Dacu_01356_ZNF142	0.1983	0.20137	0.04074	0.000587	0.014408	4.60922	0.0159003	FALSE	8	20
Dacu_01357_DGCR2	0.05102	0.05141	0.03068	0.000866	0.028239	0.261478	0.304553	FALSE	8	18
Dacu_01359_MRP63	0.36225	0.35035	999	0.008316	8e-06	1.43275	0.115658	FALSE	8	20
Dacu_01360_ECI2	0.41406	0.40302	999	0.006818	7e-06	6.53336	0.00529348	FALSE	8	18
Dacu_01362_RELT	0.13724	0.13969	0.0001	3e-06	0.026526	2.15578	0.0710173	FALSE	6	13
Dacu_01363_EXOSC2	0.15708	0.15651	0.18186	0.002463	0.013543	0.014506	0.452067	FALSE	8	13
Dacu_01366_CASC3	0.24404	0.24531	0.11785	0.000776	0.006585	0.441714	0.253148	FALSE	8	20
Dacu_01368_BCAS2	0.04519	0.03485	999	0.006179	6e-06	13.1716	0.000142114	FALSE	8	19
Dacu_01369_FLNB	0.15043	0.15051	0.1426	0.000863	0.006049	0.006034	0.469042	FALSE	8	20
Dacu_01370_WDR4	0.35281	0.35508	0.22679	0.002193	0.00967	0.235754	0.313645	FALSE	8	18
Dacu_01371_GPC6	0.16491	0.16193	0.48369	0.002219	0.004588	0.560496	0.22703	FALSE	8	20
Dacu_01372_XB-GENE-5797210	0.18106	0.17723	0.88168	0.003842	0.004358	1.95526	0.0810108	FALSE	8	17
Dacu_01374_DISC1	0.67375	0.67193	0.79026	0.005691	0.007201	0.017412	0.44751	FALSE	8	19
Dacu_01375_TECTA	0.07962	0.0799	0.03539	0.000217	0.006139	0.722042	0.197737	FALSE	8	20
Dacu_01377_UBTD1	0.11594	0.11728	0.0001	1e-06	0.005442	0.497308	0.240343	FALSE	8	19
Dacu_01383_DYNC1LI2	0.08934	0.09141	0.0001	2e-06	0.018191	3.07117	0.039846	FALSE	8	20
Dacu_01385_IGLV1-40	0.37631	0.36972	999	0.004594	5e-06	0.893916	0.172209	FALSE	8	15
Dacu_01386_IGLV8-61	0.42783	0.43628	0.0001	1e-06	0.008473	0.455966	0.249758	FALSE	7	19
Dacu_01387_IGLV5-48	0.47546	0.48586	0.0001	1e-06	0.006467	0.589288	0.221347	FALSE	6	11
Dacu_01388_IGLV5-48	0.77898	0.77159	999	0.004948	5e-06	0.208674	0.323904	FALSE	8	16
Dacu_01389_IGLV1-51	0.70806	0.69062	1.86228	0.016771	0.009006	0.80452	0.184873	FALSE	5	11
Dacu_01390_TCTE3	0.55126	0.5402	78.7431	0.007224	9.2e-05	0.98859	0.160044	FALSE	8	17
Dacu_01391_SLC7A10	0.09723	0.0981	0.0001	1e-06	0.005884	0.8183	0.182839	FALSE	8	19
Dacu_01392_IGLV6-57	0.94164	0.98988	0.0001	2e-06	0.023113	2.1335	0.0720559	FALSE	8	16
Dacu_01393_ARHGAP5	0.06214	0.06158	0.18804	0.000446	0.002374	0.829956	0.181143	FALSE	8	20
Dacu_01394_TSNAX	0.17636	0.17115	999	0.00308	3e-06	3.95999	0.023297	FALSE	8	20
Dacu_01395_SH3BP5	0.1542	0.15542	0.0001	1e-06	0.005327	1.04187	0.153693	FALSE	8	20
Dacu_01397_CMTM4	0.19679	0.19416	0.33422	0.003338	0.009986	0.141414	0.35344	FALSE	8	18
Dacu_01398_BCS1L	0.13404	0.13511	0.0001	1e-06	0.0057	1.16789	0.139918	FALSE	8	20
Dacu_01399_HUNK	0.13266	0.13035	0.80299	0.001632	0.002033	2.28998	0.0651059	FALSE	8	20
Dacu_01400_SNRNP48	0.21817	0.21741	0.31339	0.001331	0.004246	0.064604	0.399681	FALSE	8	18
Dacu_01401_PPIE	0.07049	0.07145	0.0001	1e-06	0.010179	0.668962	0.206707	FALSE	8	18
Dacu_01402_MIS18A	0.61522	0.60975	999	0.002812	3e-06	1.03707	0.154251	FALSE	8	20
Dacu_01403_SCAMP3	0.2049	0.2021	0.36067	0.004602	0.012759	0.5414	0.230927	FALSE	8	12
Dacu_01404_CHRD	0.19113	0.19017	291.509	0.000954	3e-06	2.05035	0.0760854	FALSE	8	19
Dacu_01405_SLC12A7	0.17406	0.17371	0.19913	0.001302	0.006538	0.030606	0.430561	FALSE	8	19
Dacu_01406_TCP11L1	0.26562	0.26845	0.0001	1e-06	0.00626	2.62547	0.0525806	FALSE	8	20
Dacu_01407_FYTTD1	0.17386	0.17173	0.32946	0.00304	0.009227	0.255294	0.306686	FALSE	8	13
Dacu_01408_THPO	0.52453	0.5375	0.0001	1e-06	0.009127	1.08695	0.148574	FALSE	8	14
Dacu_01409_CMKLR1	0.30771	0.29816	1.15022	0.010467	0.0091	3.57748	0.029284	FALSE	8	15
Dacu_01410_GPLD1	0.44409	0.4382	2.12338	0.003451	0.001625	2.7431	0.0488376	FALSE	8	18
Dacu_01413_DSP	0.13681	0.13571	0.2535	0.00155	0.006115	1.45924	0.113526	FALSE	8	19
Dacu_01414_TBCEL	0.14267	0.14376	0.0001	1e-06	0.005598	0.287766	0.295828	FALSE	8	20
Dacu_01415_CMTM3	0.27818	0.28458	0.0001	1e-06	0.008651	0.851302	0.178092	FALSE	6	10
Dacu_01416_TTC21B	0.14814	0.14796	0.1804	0.000639	0.003542	0.025232	0.436895	FALSE	8	20
Dacu_01417_POLR2H	0.0001	0.0001	0.0001	2e-06	0.022029	0	0.5	FALSE	8	19
Dacu_01424_EGLN1	0.2694	0.26196	999	0.004161	4e-06	3.24485	0.0358241	FALSE	7	17
Dacu_01425_XB-GENE-5924311	0.25883	0.25153	999	0.001767	2e-06	2.33628	0.0631957	FALSE	7	11
Dacu_01427_PER2	0.49047	0.49067	0.47289	0.002646	0.005596	0.001768	0.48323	FALSE	8	20
Dacu_01428_TNKS	0.05588	0.05652	0.0001	1e-06	0.007199	2.08702	0.0742777	FALSE	8	20
Dacu_01430_E1C3B2_CHICK	0.8457	0.87786	0.35432	0.005336	0.015059	0.440652	0.253404	FALSE	5	9
Dacu_01432_C1orf124	0.48826	0.48884	0.41438	0.001973	0.004761	0.024896	0.437313	FALSE	8	20
Dacu_01434_LMNB1	0.18201	0.17175	40.685	0.004647	0.000114	10.2625	0.000678817	FALSE	8	19
Dacu_01437_PET112	0.25041	0.25012	0.33068	0.000837	0.002532	0.037378	0.423349	FALSE	8	20
Dacu_01439_VAMP2	0.52935	0.54478	0.0001	1e-06	0.010716	1.81523	0.0889412	FALSE	8	20
Dacu_01440_ATL3	0.12601	0.12219	1.42506	0.00328	0.002302	3.13783	0.0382478	FALSE	8	15
Dacu_01441_WSCD2	0.08611	0.0867	0.0001	1e-06	0.009607	1.62754	0.101022	FALSE	8	19
Dacu_01442_SLMAP	0.17934	0.1787	0.29018	0.000595	0.002051	0.118324	0.36543	FALSE	8	20
Dacu_01443_EAF1	0.11031	0.11121	0.0001	1e-06	0.005163	0.5495	0.229261	FALSE	8	20
Dacu_01445_NR1D1	0.20213	0.20498	0.0001	1e-06	0.009626	3.77904	0.0259492	FALSE	8	20
Dacu_01446_PHAX	0.3619	0.35668	999	0.003256	3e-06	3.36913	0.0332145	FALSE	8	20
Dacu_01447_or2g3	0.29284	0.29876	0.1205	0.001824	0.015136	0.755896	0.192308	FALSE	7	13
Dacu_01451_or2g3	0.24665	0.24416	43.8852	0.001103	2.5e-05	1.4565	0.113744	FALSE	7	15
Dacu_01453_si_ch211-203b20.4	0.41772	0.41487	0.72542	0.004979	0.006863	0.210376	0.323236	FALSE	7	18
Dacu_01455_si_ch211-203b20.4	0.37634	0.37699	0.32758	0.001848	0.005641	0.02184	0.441257	FALSE	8	17
Dacu_01456_or2g3	0.37057	0.36831	0.66608	0.002612	0.003922	0.332452	0.282109	FALSE	7	13
Dacu_01458_si_ch211-203b20.4	0.26314	0.24824	999	0.006527	7e-06	2.69067	0.0504687	FALSE	7	12
Dacu_01462_RNF25	0.49063	0.48958	0.70342	0.001979	0.002814	0.091852	0.380918	FALSE	8	19
Dacu_01464_si_ch211-203b20.4	0.36634	0.36321	3.28202	0.001019	0.00031	0.378538	0.269193	FALSE	7	12
Dacu_01466_RTN3	0.27779	0.27862	0.22621	0.003478	0.015375	0.119808	0.364621	FALSE	8	16
Dacu_01467_MRS2	0.3213	0.32066	0.40163	0.001846	0.004597	0.049042	0.412369	FALSE	8	19
Dacu_01468_IGHV3-30	0.39153	0.39043	604.163	0.001404	2e-06	0.091648	0.381046	FALSE	6	11
Dacu_01470_IGHV3-11	0.34911	0.34554	999	0.00425	4e-06	1.39914	0.118433	FALSE	7	18
Dacu_01471_SRSF9	0.05548	0.0493	503.033	0.00286	6e-06	4.18598	0.0203799	FALSE	8	20
Dacu_01473_ighv1-1	0.41974	0.40612	999	0.010014	1e-05	2.25307	0.0666749	FALSE	8	16
Dacu_01474_ighv9-1	0.31988	0.32477	0.0001	1e-06	0.012797	1.46702	0.112908	FALSE	8	18
Dacu_01476_IGHV4-59	0.33532	0.33849	0.27209	0.009118	0.033511	0.046908	0.414267	FALSE	8	15
Dacu_01478_KIAA0907	0.10758	0.11084	0.0001	3e-06	0.025222	3.7013	0.027185	FALSE	8	14
Dacu_01479_METTL3	0.04159	0.04188	0.0001	1e-06	0.008621	0.838576	0.179902	FALSE	7	18
Dacu_01480_KIAA1841	0.16075	0.15981	0.27064	0.001201	0.004438	0.268514	0.302165	FALSE	8	20
Dacu_01481_ERI1	0.24906	0.24527	1.3587	0.003043	0.00224	1.90499	0.0837603	FALSE	8	19
Dacu_01486_FAM176C	0.32639	0.32886	0.17293	0.001298	0.007503	0.286092	0.296368	FALSE	8	19
Dacu_01487_PDE9A	0.27023	0.27214	0.20207	0.001006	0.004981	0.27092	0.301358	FALSE	8	20
Dacu_01489_MADD	0.13975	0.13938	0.2212	0.000452	0.002043	0.131408	0.358488	FALSE	8	20
Dacu_01490_LARP4B	0.3083	0.30382	0.90621	0.001854	0.002046	0.75161	0.192983	FALSE	8	14
Dacu_01491_RPH3A	0.14829	0.15229	0.03266	0.000718	0.021994	2.60595	0.0532315	FALSE	8	14
Dacu_01492_MFHAS1	0.12005	0.11981	0.15351	0.000725	0.00472	0.049028	0.412382	FALSE	8	20
Dacu_01493_PARK2	0.33041	0.32455	999	0.003475	3e-06	0.651516	0.209786	FALSE	8	16
Dacu_01495_KDELC1	0.19402	0.19419	0.16062	0.000657	0.004093	0.012492	0.455504	FALSE	8	20
Dacu_01496_olfcw1	0.44658	0.44376	0.68142	0.00183	0.002686	0.123956	0.362391	FALSE	7	11
Dacu_01497_or2g3	0.50725	0.4898	999	0.004097	4e-06	1.26276	0.130565	FALSE	6	15
Dacu_01502_si_ch211-12e13.2	0.37167	0.37215	0.3013	0.001446	0.004798	0.036366	0.424381	FALSE	8	20
Dacu_01504_IGSF11	0.13871	0.13649	614.166	0.001171	2e-06	2.71557	0.0496867	FALSE	8	20
Dacu_01507_KIAA0226	0.1673	0.16778	0.13245	0.001785	0.013476	0.101714	0.374891	FALSE	7	14
Dacu_01508_PRAGMIN.1	0.36585	0.36706	0.25415	0.002056	0.00809	0.350978	0.27678	FALSE	8	20
Dacu_01509_SH3D19	0.42054	0.41758	0.76555	0.003779	0.004936	0.840672	0.179602	FALSE	8	20
Dacu_01511_NOD1	0.29983	0.30283	0.0001	1e-06	0.006052	4.35017	0.0185026	FALSE	8	20
Dacu_01512_IGHV4-59	0.75385	0.73809	999	0.009277	9e-06	1.53591	0.107614	FALSE	8	16
Dacu_01513_METTL21C	0.35914	0.34702	999	0.007214	7e-06	5.67218	0.00861802	FALSE	8	20
Dacu_01514_GGCT	0.68959	0.70366	0.0001	1e-06	0.005607	1.22544	0.134147	FALSE	7	14
Dacu_01515_PRICKLE4	0.40007	0.40657	0.16168	0.002535	0.01568	1.79559	0.090123	FALSE	8	20
Dacu_01516_COQ5	0.2134	0.21323	0.21811	0.004516	0.020704	0.000838	0.488453	FALSE	8	17
Dacu_01518_OR6C4	0.53201	0.51067	999	0.010319	1e-05	6.17241	0.00648789	FALSE	7	14
Dacu_01519_OR6C2	0.4101	0.39515	999	0.005907	6e-06	5.41101	0.010005	FALSE	8	12
Dacu_01520_OR6C1	0.24458	0.27022	0.06484	0.005222	0.080536	6.95142	0.00418764	FALSE	6	10
Dacu_01521_OR6C75	0.22578	0.22374	0.662	0.002456	0.00371	0.544428	0.230302	FALSE	7	17
Dacu_01522_MTMR8	0.18859	0.19078	0.1111	0.003053	0.02748	0.951954	0.164611	FALSE	8	19
Dacu_01523_AKT2	0.03155	0.0319	0.0001	2e-06	0.016868	0.3311	0.282506	FALSE	8	20
Dacu_01524_NP_001135721.1	0.17396	0.17328	0.27819	0.001977	0.007106	0.229952	0.31578	FALSE	8	17
Dacu_01525_SYT11	0.09121	0.09109	0.09575	0.003465	0.036186	0.004854	0.472228	FALSE	8	15
Dacu_01526_C21orf59	0.14408	0.14558	0.0001	1e-06	0.007708	0.700188	0.20136	FALSE	8	20
Dacu_01527_RSPH1	0.27359	0.27711	0.10633	0.001623	0.015263	0.714222	0.199023	FALSE	8	20
Dacu_01528_ENPP6	0.29176	0.29548	0.14171	0.002122	0.014978	0.775672	0.189234	FALSE	8	20
Dacu_01530_ASB12	0.15496	0.15635	0.0001	1e-06	0.010803	1.77934	0.0911151	FALSE	8	19
Dacu_01532_UBASH3A	0.2892	0.28905	0.30687	0.001637	0.005335	0.00367	0.475847	FALSE	8	20
Dacu_01536_STK36	0.36138	0.35884	0.86305	0.002682	0.003108	1.75849	0.0924064	FALSE	8	20
Dacu_01537_PUS10	0.33158	0.33844	0.0001	1e-06	0.008882	4.45179	0.0174323	FALSE	8	20
Dacu_01538_RNF6	0.22933	0.22739	0.80618	0.001862	0.00231	1.16231	0.140494	FALSE	8	20
Dacu_01539_TOX4	0.13092	0.12916	0.98077	0.001823	0.001859	2.7793	0.0477451	FALSE	7	17
Dacu_01540_STOX2	0.07912	0.07856	0.16969	0.000515	0.003038	0.352686	0.276298	FALSE	8	20
Dacu_01541_C19orf47	0.2285	0.23167	0.0001	1e-06	0.012322	1.77995	0.0910776	FALSE	8	20
Dacu_01542_GAB1	0.11011	0.10872	0.24332	0.001534	0.006304	0.662096	0.20791	FALSE	8	20
Dacu_01543_TLE4	0.01838	0.01856	0.0001	1e-06	0.005635	0.332062	0.282224	FALSE	8	20
Dacu_01545_PLCB1	0.11013	0.10844	0.20674	0.00189	0.009144	0.971496	0.162154	FALSE	8	20
Dacu_01548_ALDH7A1	0.18437	0.1844	0.18229	0.001902	0.010432	0.000168	0.494829	FALSE	8	19
Dacu_01550_MARVELD1	0.26858	0.27187	0.0001	1e-06	0.006007	0.891072	0.172593	FALSE	8	20
Dacu_01551_CYP2A13	0.08905	0.09019	0.0001	2e-06	0.015848	2.49854	0.0569758	FALSE	8	18
Dacu_01552_RNF145	0.1477	0.14767	0.15362	0.000506	0.003292	0.000616	0.4901	FALSE	8	20
Dacu_01553_IRAK4	0.24454	0.24421	0.30906	0.000971	0.003142	0.027162	0.434547	FALSE	8	19
Dacu_01554_TFF2	0.57641	0.5811	0.40375	0.003901	0.009663	0.057666	0.405112	FALSE	8	13
Dacu_01555_PTPN11	0.02705	0.02648	999	0.000813	1e-06	4.68591	0.0152055	FALSE	8	19
Dacu_01556_AARS	0.10452	0.10571	0.05645	0.001393	0.024678	1.1273	0.144176	FALSE	8	19
Dacu_01558_SACS	0.09083	0.09067	0.1677	0.000267	0.001594	0.442904	0.252862	FALSE	8	20
Dacu_01559_zgc_158868	0.37233	0.37358	0.32587	0.007094	0.021769	0.029476	0.431842	FALSE	8	15
Dacu_01560_zgc_158868	0.51149	0.53614	0.35555	0.01725	0.048516	0.527526	0.233824	FALSE	7	11
Dacu_01561_FAM116A	0.1511	0.15001	0.40733	0.000804	0.001973	0.471946	0.246047	FALSE	8	20
Dacu_01564_FAM134A	0.20424	0.20318	0.31479	0.001806	0.005737	0.172892	0.338777	FALSE	8	20
Dacu_01566_CDH1	0.28276	0.28314	0.24862	0.001841	0.007407	0.026952	0.434798	FALSE	8	15
Dacu_01568_MED20	0.08041	0.08138	0.0001	1e-06	0.006865	0.443248	0.252779	FALSE	8	20
Dacu_01571_DAD1_CHICK	0.05602	0.05685	0.0001	1e-06	0.01262	0.344114	0.278732	FALSE	8	19
Dacu_01572_AMPD1	0.26708	0.26582	0.62328	0.001233	0.001978	0.517224	0.236014	FALSE	8	20
Dacu_01573_RNF10	0.26905	0.26966	0.2283	0.002827	0.012383	0.065174	0.399249	FALSE	8	20
Dacu_01575_AGPAT4	0.39703	0.39792	0.26988	0.001234	0.004572	0.073914	0.39286	FALSE	8	20
Dacu_01579_PLD3	0.19861	0.19771	0.25828	0.004337	0.016793	0.153778	0.347475	FALSE	8	19
Dacu_01580_si_dkeyp-110e4.6	0.3241	0.31813	0.58185	0.008885	0.015271	1.32485	0.124862	FALSE	7	13
Dacu_01584_ZFYVE27	0.25333	0.25096	999	0.001174	1e-06	1.9432	0.0816609	FALSE	8	20
Dacu_01585_BYSL	0.17076	0.17223	0.0001	1e-06	0.005958	1.559	0.105906	FALSE	8	20
Dacu_01587_Q8UWG7_CHICK	0.0659	0.06308	0.20978	0.004707	0.022437	1.67175	0.0980123	FALSE	8	20
Dacu_01588_EEF1E1	0.25528	0.25906	0.0001	1e-06	0.006966	0.808	0.184356	FALSE	8	18
Dacu_01589_THBS2	0.12464	0.12478	0.10848	0.000734	0.006765	0.02082	0.442635	FALSE	8	20
Dacu_01590_HAO1	0.1464	0.14141	0.6771	0.004624	0.006829	2.05707	0.0757505	FALSE	8	19
Dacu_01591_SRGAP1	0.1272	0.12595	0.2529	0.001328	0.005252	0.772756	0.189683	FALSE	8	20
Dacu_01592_TMCO7	0.35119	0.35257	0.16707	0.00114	0.006824	0.732014	0.196116	FALSE	8	18
Dacu_01593_FAM198A	0.18665	0.19243	0.0001	2e-06	0.015222	1.60218	0.102797	FALSE	8	16
Dacu_01594_TRPM1	0.15848	0.15697	0.36598	0.002209	0.006036	1.32509	0.12484	FALSE	8	19
Dacu_01597_SP1	0.11061	0.11142	0.0001	1e-06	0.005873	0.545356	0.230111	FALSE	8	20
Dacu_01598_SFRP5	0.14517	0.14828	0.0001	1e-06	0.014243	2.30687	0.0644016	FALSE	8	20
Dacu_01600_WASF3	0.16042	0.15938	0.56512	0.00107	0.001893	0.577744	0.223599	FALSE	8	20
Dacu_01601_TARS2	0.10707	0.10819	0.0001	1e-06	0.013992	1.8882	0.0847025	FALSE	7	15
Dacu_01602_GPR12	0.05244	0.05285	0.0001	1e-06	0.00501	0.33959	0.280033	FALSE	8	20
Dacu_01603_ACP2	0.32265	0.3177	2.72833	0.003455	0.001266	1.82912	0.0881159	FALSE	8	19
Dacu_01604_SLC30A7	0.24423	0.24152	0.46898	0.002918	0.006222	0.433418	0.255158	FALSE	8	18
Dacu_01606_VLDLR	0.15569	0.15563	0.16765	0.000636	0.003796	0.00345	0.476581	FALSE	8	20
Dacu_01607_CABP1	0.03846	0.03489	0.60219	0.004736	0.007864	3.39542	0.0326889	FALSE	7	18
Dacu_01608_GTPBP4	0.14171	0.1418	0.13673	0.002092	0.015298	0.00252	0.479982	FALSE	8	20
Dacu_01609_CNPPD1	0.2384	0.24446	0.0001	1e-06	0.013967	4.45707	0.0173786	FALSE	8	20
Dacu_01610_BLVRB	0.13169	0.13298	0.0001	1e-06	0.009386	0.794302	0.186401	FALSE	8	17
Dacu_01611_PRICKLE1	0.33323	0.33609	0.21622	0.002846	0.013165	0.54158	0.230889	FALSE	7	18
Dacu_01613_VSIG2	0.36876	0.36104	0.69093	0.00444	0.006427	0.457208	0.249466	FALSE	8	12
Dacu_01614_RPL18A	0.03556	0.02002	0.15693	0.011142	0.070998	1.52962	0.108084	FALSE	8	20
Dacu_01615_idi1	0.26986	0.26332	0.63923	0.00608	0.009512	0.911244	0.169892	FALSE	7	11
Dacu_01616_HIPK3	0.18912	0.18977	0.10773	0.000387	0.003592	0.251016	0.30818	FALSE	8	20
Dacu_01617_MLEC	0.05255	0.05084	0.17441	0.002195	0.012586	0.816598	0.183088	FALSE	8	20
Dacu_01619_OTUD7A	0.07966	0.0791	0.14056	0.001656	0.011784	0.548342	0.229498	FALSE	8	19
Dacu_01620_MED24	0.08345	0.08253	0.19552	0.00096	0.004909	0.710226	0.199684	FALSE	8	20
Dacu_01621_DDB2	0.24171	0.24309	0.15587	0.001514	0.009715	0.177358	0.336827	FALSE	8	19
Dacu_01622_GCNT3	0.23364	0.23452	0.16676	0.003275	0.019637	0.216174	0.320985	FALSE	8	20
Dacu_01623_ABCG1	0.11769	0.1161	0.22545	0.001593	0.007066	0.502034	0.239304	FALSE	8	19
Dacu_01625_CCND3	0.0949	0.09158	999	0.001647	2e-06	3.42099	0.0321862	FALSE	8	20
Dacu_01626_FAM208B	0.53845	0.53108	1.48081	0.005359	0.003619	3.27807	0.0351057	FALSE	8	12
Dacu_01627_HMHA1	0.1904	0.19115	0.07873	0.000484	0.006151	0.712058	0.199381	FALSE	8	20
Dacu_01629_KCNV2	0.19876	0.19565	1.04217	0.003561	0.003417	2.82672	0.0463536	FALSE	8	20
Dacu_01630_RPRD2	0.11154	0.11106	0.17723	0.002438	0.013755	0.646792	0.210631	FALSE	8	20
Dacu_01631_UMODL1	0.46932	0.46754	0.63487	0.003418	0.005384	0.132216	0.358073	FALSE	8	17
Dacu_01633_UNC119B	0.11418	0.11323	0.2087	0.002083	0.009981	0.17741	0.336804	FALSE	8	15
Dacu_01634_BNIP2	0.06971	0.07025	0.0001	1e-06	0.007964	0.698098	0.201712	FALSE	8	20
Dacu_01635_NHEJ1	0.39521	0.39111	0.8311	0.004865	0.005853	0.39174	0.265693	FALSE	8	20
Dacu_01636_ZNF295	0.16897	0.16812	0.23221	0.001915	0.008249	0.229556	0.315927	FALSE	8	20
Dacu_01637_RPL21	0.02481	0.02579	0.0001	2e-06	0.017356	0.296652	0.292994	FALSE	8	20
Dacu_01638_CHD8	0.03538	0.03494	0.07814	0.000851	0.010894	1.08577	0.148705	FALSE	8	19
Dacu_01639_MBOAT1	0.32462	0.32574	0.21662	0.001136	0.005244	0.093182	0.380085	FALSE	8	19
Dacu_01640_TAF8	0.06622	0.06343	999	0.001569	2e-06	3.78607	0.0258404	FALSE	8	19
Dacu_01642_DNAJC10	0.18865	0.18822	0.35372	0.000577	0.00163	0.185518	0.333337	FALSE	8	20
Dacu_01644_MIPEP	0.17435	0.17113	0.70671	0.002274	0.003218	2.05042	0.0760821	FALSE	8	18
Dacu_01645_MTR	0.17176	0.17206	0.12124	0.000413	0.003408	0.094688	0.37915	FALSE	8	20
Dacu_01646_CRAMP1L	0.11292	0.11055	0.52643	0.002634	0.005004	3.50668	0.0305609	FALSE	8	19
Dacu_01647_WRN	0.41631	0.41386	0.78505	0.002712	0.003454	0.602192	0.218871	FALSE	8	20
Dacu_01648_RASL11A	0.24448	0.23928	843.438	0.00365	4e-06	3.07045	0.0398637	FALSE	8	19
Dacu_01649_CRTAC1	0.22034	0.21941	0.42015	0.000766	0.001823	0.199226	0.327673	FALSE	8	20
Dacu_01651_WDR37	0.03555	0.03625	0.0001	1e-06	0.010083	0.733946	0.195804	FALSE	8	19
Dacu_01652_SNRPA1	0.06783	0.07005	0.00072	2e-05	0.027447	0.559642	0.227202	FALSE	8	20
Dacu_01654_MAP3K4	0.14772	0.14676	0.33412	0.000902	0.0027	0.960718	0.163503	FALSE	8	20
Dacu_01655_LONRF3	0.231	0.23134	0.19466	0.00127	0.006525	0.018486	0.445925	FALSE	8	15
Dacu_01656_KIAA0020	0.31675	0.31249	0.4838	0.007808	0.016139	0.779932	0.188581	FALSE	8	19
Dacu_01657_APLP2	0.14265	0.14175	0.22975	0.002216	0.009644	0.38981	0.2662	FALSE	8	19
Dacu_01658_RNF144B	0.28664	0.28582	0.41765	0.001579	0.003782	0.070842	0.395057	FALSE	8	20
Dacu_01659_TEX15	0.49587	0.49602	0.45537	0.00112	0.00246	0.008308	0.463687	FALSE	8	20
Dacu_01661_SELS	0.25907	0.26785	0.0001	2e-06	0.021497	2.67036	0.0511163	FALSE	8	14
Dacu_01662_TRAPPC11	0.11754	0.11703	0.15306	0.001201	0.007849	0.13812	0.355079	FALSE	8	19
Dacu_01663_C1QTNF2	0.35302	0.35221	0.3868	0.005893	0.015235	0.016982	0.448159	FALSE	8	20
Dacu_01664_HN1L	0.22962	0.23426	0.10715	0.002135	0.019926	0.446362	0.252034	FALSE	6	10
Dacu_01665_GCFC1	0.22356	0.2262	0.01217	7.1e-05	0.005826	1.38573	0.119564	FALSE	8	20
Dacu_01667_FAM199X	0.04387	0.04122	0.33214	0.004416	0.013296	5.21778	0.0111786	FALSE	8	17
Dacu_01668_CSNK1G3	0.07018	0.07287	0.0001	1e-06	0.013036	1.74152	0.0934732	FALSE	8	20
Dacu_01669_CDC14A	0.31675	0.31629	0.35184	0.001956	0.005559	0.016896	0.448289	FALSE	8	18
Dacu_01671_C10orf28	0.69253	0.68928	1.02643	0.005813	0.005663	0.383142	0.267963	FALSE	8	20
Dacu_01672_ACADS	0.06512	0.06572	0.0001	1e-06	0.011881	0.60851	0.217675	FALSE	8	17
Dacu_01673_TPP2	0.19756	0.19844	0.08205	0.000338	0.004125	0.718792	0.19827	FALSE	8	19
Dacu_01675_SUPT16H	0.05449	0.05586	0.0001	2e-06	0.024886	5.94866	0.00736424	FALSE	8	19
Dacu_01676_PSMD3	0.07302	0.07371	0.0001	1e-06	0.006317	0.872624	0.175115	FALSE	8	20
Dacu_01677_FABP6	0.49197	0.48276	999	0.003569	4e-06	1.06299	0.151267	FALSE	8	20
Dacu_01678_C6orf118	0.59201	0.59182	0.62508	0.00157	0.002511	0.001584	0.484126	FALSE	8	16
Dacu_01679_C2CD2	0.44922	0.44894	0.48075	0.001986	0.004131	0.005174	0.471329	FALSE	8	20
Dacu_01680_PRPF3	0.03902	0.03856	0.09077	0.000618	0.006808	0.338666	0.2803	FALSE	8	20
Dacu_01682_Q5F422_CHICK	0.18856	0.19165	0.0001	1e-06	0.008748	2.14069	0.0717189	FALSE	8	20
Dacu_01686_C1orf51	0.50445	0.50995	0.26789	0.00427	0.01594	0.873534	0.174989	FALSE	8	16
Dacu_01687_VCAM1	0.57142	0.56766	999	0.001898	2e-06	1.62703	0.101057	FALSE	8	17
Dacu_01688_PIK3CB	0.16084	0.15981	0.39435	0.00098	0.002486	0.705654	0.200445	FALSE	8	20
Dacu_01689_RPGRIP1	0.34186	0.33732	11.2136	0.0032	0.000285	2.43985	0.0591438	FALSE	8	17
Dacu_01691_LNX2	0.09791	0.09906	0.0001	1e-06	0.007585	1.90716	0.0836394	FALSE	8	19
Dacu_01692_GSK3A	0.05956	0.06008	0.0001	1e-06	0.006173	0.598564	0.219563	FALSE	8	18
Dacu_01694_CLINT1	0.25082	0.24984	0.45655	0.000969	0.002122	0.183886	0.334027	FALSE	8	20
Dacu_01695_C2orf63	0.50724	0.50597	0.69267	0.002412	0.003482	0.084668	0.385534	FALSE	8	20
Dacu_01696_SNTB2	0.08246	0.08274	0.071	0.002655	0.037397	0.035416	0.425363	FALSE	8	19
Dacu_01697_ZPBP2	0.292	0.29646	0.12061	0.001594	0.013214	0.640242	0.211812	FALSE	8	19
Dacu_01699_FGF14	0.04832	0.049	0.0001	1e-06	0.005488	0.261602	0.304511	FALSE	8	20
Dacu_01700_FERMT1	0.15496	0.1558	0.10605	0.001366	0.012879	0.2268	0.316953	FALSE	8	20
Dacu_01701_FREM3	0.19106	0.19061	0.25533	0.001067	0.004177	0.223996	0.318006	FALSE	8	20
Dacu_01702_KDM1B	0.13824	0.14022	0.0404	0.000475	0.011755	0.808066	0.184346	FALSE	8	19
Dacu_01703_SPPL3	0.10658	0.09866	1.85917	0.005708	0.00307	3.50735	0.0305485	FALSE	7	17
Dacu_01706_LSM11	0.30288	0.29339	1.21107	0.007714	0.006369	1.69524	0.096456	FALSE	8	20
Dacu_01707_TTC1	0.24103	0.23823	0.45427	0.003737	0.008227	0.338118	0.280459	FALSE	8	20
Dacu_01708_FAM123A	0.51664	0.51191	219.785	0.002078	9e-06	1.65915	0.0988588	FALSE	8	19
Dacu_01710_LRRN4	0.51582	0.5162	0.42961	0.001309	0.003047	0.032138	0.428863	FALSE	8	20
Dacu_01711_MRPS22	0.39059	0.38455	999	0.004347	4e-06	3.67667	0.0275895	FALSE	8	20
Dacu_01712_KIF5C	0.04644	0.04719	0.0001	1e-06	0.010538	1.35613	0.122105	FALSE	8	19
Dacu_01714_F1NU17_CHICK	0.12709	0.12519	0.35933	0.002291	0.006375	1.04254	0.153616	FALSE	8	20
Dacu_01715_DNAJC17	0.1821	0.17837	0.45164	0.003256	0.00721	0.686436	0.20369	FALSE	8	20
Dacu_01716_SLC26A7	0.32069	0.3143	999	0.003419	3e-06	7.48372	0.00311296	FALSE	8	20
Dacu_01717_IKZF3	0.29914	0.29831	0.34641	0.003818	0.011021	0.0383	0.422421	FALSE	8	19
Dacu_01718_PTPRT	0.02547	0.0259	0.0001	1e-06	0.00795	0.454032	0.250213	FALSE	8	20
Dacu_01719_nr1h5	0.15286	0.15544	0.0001	1e-06	0.008694	2.48183	0.0575839	FALSE	8	20
Dacu_01720_FAM166B	0.41381	0.40427	999	0.004207	4e-06	2.95081	0.0429172	FALSE	7	11
Dacu_01722_TBK1	0.10419	0.10363	0.14054	0.001234	0.008779	0.116958	0.366179	FALSE	8	20
Dacu_01723_LOXL4	0.21533	0.20903	2.91868	0.004102	0.001405	9.12105	0.00126342	FALSE	8	20
Dacu_01724_THG1L	0.35435	0.35196	999	0.001516	2e-06	1.31406	0.12583	FALSE	8	20
Dacu_01726_ARHGEF12	0.20929	0.20973	0.13606	0.000509	0.003739	0.14796	0.350246	FALSE	8	20
Dacu_01727_SOLH	0.05924	0.05859	0.12498	0.001641	0.013133	1.25591	0.131213	FALSE	8	19
Dacu_01728_OVGP1	0.54284	0.53708	1.24197	0.005555	0.004473	0.600052	0.219279	FALSE	8	20
Dacu_01729_RNASEH2A	0.37545	0.36874	999	0.00416	4e-06	4.39469	0.0180255	FALSE	8	20
Dacu_01730_TMEM136	0.09486	0.09578	0.0001	1e-06	0.013718	0.348342	0.277527	FALSE	7	19
Dacu_01731_WDTC1	0.05104	0.04995	1.71374	0.000888	0.000518	2.62253	0.0526783	FALSE	8	19
Dacu_01732_SYNC	0.32865	0.32773	0.41221	0.002624	0.006366	0.051412	0.410312	FALSE	8	15
Dacu_01734_PLD5	0.21753	0.21534	999	0.001053	1e-06	1.87225	0.085609	FALSE	8	20
Dacu_01735_zgc_109982	0.46004	0.45076	999	0.004536	5e-06	2.38563	0.0612278	FALSE	8	15
Dacu_01736_SOX30	0.22917	0.22737	0.68223	0.001222	0.001791	0.850106	0.178261	FALSE	8	20
Dacu_01737_NHLRC1	0.21807	0.2199	0.0001	1e-06	0.008148	2.37785	0.0615333	FALSE	8	20
Dacu_01738_SLC22A15	0.28347	0.28441	0.22341	0.001752	0.00784	0.068198	0.396989	FALSE	8	20
Dacu_01739_TBC1D10A	0.07451	0.07277	999	0.001983	2e-06	2.81405	0.046721	FALSE	8	17
Dacu_01740_CEP120	0.2029	0.20317	0.1744	0.001011	0.005795	0.030746	0.430404	FALSE	8	20
Dacu_01741_TMEM233	0.13244	0.13111	0.23769	0.003538	0.014884	0.170088	0.340017	FALSE	8	15
Dacu_01743_ZFYVE19	0.27931	0.27465	999	0.003437	3e-06	5.00979	0.0126022	FALSE	8	20
Dacu_01744_GSR	0.23882	0.2388	0.24205	0.001139	0.004704	0.000108	0.495854	FALSE	8	20
Dacu_01745_PYROXD2	0.31098	0.31552	0.0001	1e-06	0.007738	4.1296	0.0210696	FALSE	8	20
Dacu_01747_MTIF2	0.34734	0.34412	1.46389	0.002567	0.001754	2.05373	0.0759171	FALSE	8	20
Dacu_01748_TTC26	0.08125	0.078	0.34564	0.002031	0.005875	1.98477	0.0794445	FALSE	8	20
Dacu_01749_MAP1LC3C	0.14754	0.14235	999	0.00314	3e-06	2.37868	0.0615009	FALSE	8	18
Dacu_01751_-	0.37799	0.38258	0.0001	1e-06	0.005238	1.27386	0.129522	FALSE	8	16
Dacu_01752_plg	0.38015	0.37746	1.43775	0.002571	0.001788	1.48063	0.111838	FALSE	8	18
Dacu_01753_EXO1	0.35744	0.35788	0.28668	0.001089	0.003799	0.048028	0.413265	FALSE	8	20
Dacu_01754_GGT1	0.24421	0.24214	999	0.001502	2e-06	2.8997	0.0442981	FALSE	8	18
Dacu_01755_SCN1A	0.1712	0.17024	0.28318	0.001381	0.004875	0.621104	0.215319	FALSE	8	20
Dacu_01756_PRDX2	0.14268	0.13983	999	0.001601	2e-06	0.576914	0.223762	FALSE	8	19
Dacu_01757_MBD5	0.17725	0.17718	0.18702	0.000571	0.003054	0.003768	0.475527	FALSE	8	20
Dacu_01758_GLIS3	0.23802	0.23855	0.19612	0.001651	0.008417	0.075622	0.39166	FALSE	8	20
Dacu_01759_zgc_92113	0.23649	0.23374	999	0.001413	1e-06	1.72997	0.0942076	FALSE	8	20
Dacu_01761_PDF	0.08795	0.09032	0.05312	0.003384	0.063719	0.201722	0.326667	FALSE	5	10
Dacu_01763_GNS	0.15946	0.1576	0.30826	0.00219	0.007105	0.523946	0.234582	FALSE	8	20
Dacu_01764_SPINT1	0.42771	0.43143	0.17405	0.001982	0.011387	1.15134	0.141635	FALSE	8	20
Dacu_01765_B4GALT1	0.25587	0.2491	999	0.003187	3e-06	2.85675	0.0454956	FALSE	8	20
Dacu_01766_PPIC	0.2049	0.19777	0.54042	0.006646	0.012297	1.18753	0.137914	FALSE	8	20
Dacu_01767_ASH1L	0.08829	0.08871	0.05155	0.00099	0.0192	0.532296	0.232822	FALSE	8	18
Dacu_01768_SLC22A3	0.28994	0.28667	999	0.002122	2e-06	3.32194	0.0341806	FALSE	8	20
Dacu_01769_ADC	0.2942	0.29522	0.24006	0.003637	0.01515	0.07194	0.394266	FALSE	8	20
Dacu_01770_NDUFV2	0.24014	0.24314	0.0001	1e-06	0.00657	1.28729	0.128274	FALSE	8	20
Dacu_01771_FAM92A1	0.08853	0.09016	0.0001	1e-06	0.011205	0.798576	0.18576	FALSE	8	20
Dacu_01773_OPN3	0.40746	0.40549	999	0.001177	1e-06	1.11347	0.145665	FALSE	8	20
Dacu_01774_PDE10A	0.21405	0.2123	0.53407	0.00159	0.002977	0.662838	0.20778	FALSE	8	20
Dacu_01775_PIGM	0.19453	0.19562	0.09813	0.001303	0.01328	0.422718	0.257792	FALSE	8	16
Dacu_01778_NGF	0.57246	0.54744	905.004	0.012083	1.3e-05	6.12537	0.00666275	FALSE	8	20
Dacu_01779_TBC1D30	0.2176	0.21658	0.25727	0.004311	0.016756	0.093318	0.38	FALSE	8	20
Dacu_01780_COPB2	0.0879	0.08684	999	0.000663	1e-06	2.4649	0.0582074	FALSE	8	20
Dacu_01781_COG8	0.22259	0.22396	0.13516	0.001671	0.01236	0.38366	0.267825	FALSE	8	18
Dacu_01782_WIF1	0.20049	0.20196	0.12579	0.001347	0.010707	0.168896	0.340547	FALSE	8	20
Dacu_01783_OAF	0.08146	0.08019	0.16253	0.002572	0.015823	0.04467	0.416306	FALSE	8	17
Dacu_01784_C8orf73	0.38913	0.38104	751.068	0.004558	6e-06	3.91676	0.0239035	FALSE	8	19
Dacu_01785_VPS18	0.07734	0.07774	0.05845	0.000972	0.016638	0.14083	0.353729	FALSE	8	20
Dacu_01786_ORC4	0.22438	0.22687	0.0001	1e-06	0.005501	1.78947	0.0904955	FALSE	8	20
Dacu_01787_GRB7	0.19248	0.19508	0.0001	1e-06	0.008293	2.79636	0.0472393	FALSE	7	19
Dacu_01788_TRIM29	0.14602	0.14371	1.29092	0.0031	0.002401	3.33827	0.0338428	FALSE	8	20
Dacu_01791_TMEM9	0.37708	0.35569	999	0.012684	1.3e-05	6.88727	0.00434058	FALSE	8	20
Dacu_01792_KCTD5	0.21081	0.22999	0.05861	0.002504	0.042722	1.86661	0.085932	FALSE	4	8
Dacu_01793_MIEN1	0.17997	0.18399	0.0001	1e-06	0.0114	0.785232	0.187773	FALSE	8	15
Dacu_01794_TMED6	0.33771	0.33067	999	0.005857	6e-06	1.99519	0.0788998	FALSE	8	18
Dacu_01795_LRRC39	0.20321	0.20102	999	0.001423	1e-06	2.10746	0.0732913	FALSE	8	18
Dacu_01796_HOOK2	0.1356	0.13279	0.31039	0.002802	0.009027	1.47122	0.112576	FALSE	8	20
Dacu_01797_GGT5	0.35879	0.35522	999	0.002228	2e-06	3.04218	0.0405634	FALSE	8	17
Dacu_01798_ATP1A1	0.12472	0.11999	0.79796	0.003328	0.00417	7.80378	0.00260685	FALSE	8	20
Dacu_01799_LEMD3	0.30985	0.30897	0.38093	0.002764	0.007255	0.106814	0.3719	FALSE	8	20
Dacu_01800_-	0.29962	0.31354	0.0001	2e-06	0.022185	2.73672	0.0490331	FALSE	8	15
Dacu_01801_F7A6C4_XENTR	0.1092	0.1081	0.2621	0.002624	0.01001	1.04221	0.153654	FALSE	8	17
Dacu_01802_IGFN1	0.44533	0.4427	0.78296	0.003129	0.003997	0.755784	0.192326	FALSE	8	20
Dacu_01803_ADAM19	0.30225	0.2943	2.1979	0.005832	0.002653	6.52788	0.00530983	FALSE	8	19
Dacu_01804_RBP2	0.3065	0.31228	0.17912	0.003476	0.019408	0.207186	0.324491	FALSE	8	19
Dacu_01805_ABCE1	0.0303	0.02872	0.1455	0.001086	0.007461	1.51216	0.109405	FALSE	8	19
Dacu_01806_NMNAT3	0.26571	0.272	0.0001	1e-06	0.012368	0.940812	0.166035	FALSE	8	20
Dacu_01807_LUC7L2	0.10562	0.10499	0.17524	0.000967	0.005517	0.153622	0.347549	FALSE	8	20
Dacu_01809_T	0.04922	0.04893	0.06452	0.000797	0.012347	0.02968	0.431609	FALSE	8	20
Dacu_01810_ANKRD12	0.17887	0.17911	0.12065	0.000284	0.002357	0.10761	0.371441	FALSE	8	20
Dacu_01811_LRP1B	0.08121	0.08073	0.31626	0.000351	0.00111	1.6581	0.0989299	FALSE	8	20
Dacu_01813_HEPH	0.28399	0.28057	0.58985	0.005028	0.008524	2.43783	0.0592201	FALSE	8	20
Dacu_01814_CHI3L2	0.53926	0.53757	1.21335	0.00143	0.001179	0.083212	0.386495	FALSE	8	18
Dacu_01815_LLPH	0.22366	0.22778	0.0001	1e-06	0.01064	0.997564	0.15895	FALSE	8	20
Dacu_01816_CCDC76	0.32282	0.31781	187.564	0.00292	1.6e-05	4.14024	0.0209376	FALSE	8	19
Dacu_01817_CYB5B	0.3529	0.36788	0.0001	1e-06	0.011316	0.929064	0.167553	FALSE	7	13
Dacu_01818_RB1	0.29028	0.29275	0.1317	0.000979	0.007437	0.979984	0.161101	FALSE	8	20
Dacu_01819_CHAC1	0.23995	0.23607	0.64561	0.003029	0.004691	1.29112	0.127921	FALSE	8	20
Dacu_01820_NIPAL4	0.30511	0.3026	999	0.0014	1e-06	1.72093	0.0947869	FALSE	8	20
Dacu_01821_SNX15	0.22664	0.22798	0.13803	0.001339	0.009699	0.16836	0.340787	FALSE	7	13
Dacu_01822_KIF13A	0.18954	0.18945	0.20224	0.000722	0.00357	0.004988	0.471848	FALSE	8	20
Dacu_01823_TMTC4	0.15333	0.15232	888.708	0.000554	1e-06	1.8175	0.0888053	FALSE	8	20
Dacu_01824_ZNF544	0.36689	0.38336	0.0001	2e-06	0.020849	2.00637	0.0783198	FALSE	4	9
Dacu_01826_GIGYF1	0.13436	0.13504	0.09131	0.001553	0.017003	0.3213	0.285414	FALSE	7	14
Dacu_01827_OTUD4	0.42118	0.42132	0.40539	0.001939	0.004784	0.001852	0.482837	FALSE	8	20
Dacu_01828_NP_001135692.2	0.099	0.09927	0.07223	0.000749	0.010365	0.149764	0.34938	FALSE	8	19
Dacu_01829_RNF19B	0.0396	0.03988	0.0001	1e-06	0.006729	0.255748	0.306528	FALSE	8	20
Dacu_01830_A2LD1	0.28112	0.27454	999	0.005769	6e-06	3.21601	0.0364607	FALSE	8	20
Dacu_01831_TMEM67	0.22285	0.22392	0.0995	0.00051	0.00513	0.542184	0.230765	FALSE	8	20
Dacu_01833_BEST2	0.18694	0.18539	0.45258	0.001819	0.004018	0.755776	0.192327	FALSE	8	20
Dacu_01834_PLA1A	0.45314	0.44925	1.26003	0.002581	0.002048	0.81097	0.183917	FALSE	8	18
Dacu_01835_LYPD6B	0.25327	0.24297	0.8102	0.005913	0.007298	1.00092	0.158544	FALSE	8	20
Dacu_01836_ARL2	0.03235	0.03263	0.0001	1e-06	0.010023	0.253674	0.30725	FALSE	8	15
Dacu_01837_C19orf43	0.19983	0.20265	0.0001	1e-06	0.008444	0.586654	0.221858	FALSE	8	20
Dacu_01838_TMEM54	0.26613	0.25826	1.35814	0.009086	0.00669	2.33653	0.0631854	FALSE	8	20
Dacu_01839_PROM2	0.33952	0.33878	0.36689	0.008015	0.021847	0.041092	0.41968	FALSE	8	20
Dacu_01841_SNX2	0.08647	0.08764	0.0001	1e-06	0.005592	1.00702	0.157809	FALSE	8	20
Dacu_01842_LYPD6	0.0734	0.07	999	0.002776	3e-06	3.69725	0.0272512	FALSE	8	20
Dacu_01843_SASS6	0.24315	0.24173	0.34654	0.00257	0.007416	0.219358	0.319765	FALSE	8	20
Dacu_01844_SLC1A1	0.06266	0.0636	0.0001	1e-06	0.008603	1.05	0.152754	FALSE	8	19
Dacu_01847_DNAJA1	0.0846	0.08217	0.55873	0.001638	0.002931	1.53117	0.107969	FALSE	8	20
Dacu_01848_POPDC2	0.27433	0.27181	999	0.001357	1e-06	1.54187	0.10717	FALSE	8	20
Dacu_01849_LRP4	0.0919	0.09037	999	0.000873	1e-06	6.81101	0.00452989	FALSE	8	20
Dacu_01850_STIM1	0.06599	0.06547	0.11494	0.002599	0.022616	0.431504	0.255626	FALSE	7	16
Dacu_01852_AHNAK	0.25122	0.25138	0.22551	0.001337	0.00593	0.034002	0.426851	FALSE	8	20
Dacu_01853_IL21R	0.32928	0.32854	0.47845	0.001599	0.003342	0.088816	0.382844	FALSE	8	14
Dacu_01854_CCDC88A	0.12732	0.12948	0.02941	0.000314	0.010668	2.94309	0.0431229	FALSE	8	20
Dacu_01855_HSF3_CHICK	0.48118	0.48132	0.47524	0.004274	0.008992	0.00029	0.493207	FALSE	8	15
Dacu_01856_SMAD1	0.00764	0.00774	0.0001	1e-06	0.006186	0.09764	0.37734	FALSE	8	20
Dacu_01857_PKP1	0.24473	0.24479	0.23593	0.000889	0.003767	0.000902	0.48802	FALSE	8	20
Dacu_01858_APOBR	1.47055	1.83782	0.0001	1e-06	0.008485	2.79225	0.0473605	FALSE	8	20
Dacu_01859_CLSTN2	0.17916	0.18058	0.07249	0.000507	0.006991	0.74706	0.193704	FALSE	8	20
Dacu_01860_RALBP1	0.08947	0.08809	8.01684	0.000691	8.6e-05	1.5962	0.103221	FALSE	8	20
Dacu_01861_APTX	0.39184	0.38528	999	0.004172	4e-06	3.40641	0.0324719	FALSE	8	20
Dacu_01862_RRP7A	0.26234	0.26044	0.52113	0.002207	0.004235	0.238492	0.312649	FALSE	8	19
Dacu_01865_SLC25A35	0.14454	0.1432	0.25355	0.003448	0.013598	0.32427	0.284526	FALSE	8	18
Dacu_01866_ANLN	0.33808	0.3383	0.32102	0.002306	0.007184	0.006032	0.469047	FALSE	8	19
Dacu_01867_MMAD_CHICK	0.16043	0.15743	0.4254	0.003855	0.009061	0.938532	0.166328	FALSE	8	20
Dacu_01869_MMAA	0.22786	0.22863	0.15583	0.001118	0.007176	0.102998	0.374131	FALSE	8	20
Dacu_01870_CIT	0.05529	0.05417	0.11477	0.001998	0.017405	1.41157	0.117398	FALSE	8	19
Dacu_01871_HIAT1	0.01634	0.01527	0.06674	0.000887	0.013283	0.512292	0.237074	FALSE	8	19
Dacu_01872_SLC2A4RG	0.13009	0.13424	0.0001	3e-06	0.027296	2.32162	0.0637934	FALSE	8	18
Dacu_01873_ADPRHL2	0.20366	0.21636	0.06422	0.003995	0.062204	4.37993	0.0181822	FALSE	8	16
Dacu_01874_ZNF407	0.3696	0.3678	89.0676	0.001146	1.3e-05	2.38229	0.0613588	FALSE	8	20
Dacu_01875_COL8A2	0.17826	0.17798	0.1998	0.002484	0.012432	0.027198	0.434504	FALSE	8	19
Dacu_01876_ERCC4	0.13653	0.13649	0.13854	0.003113	0.022471	0.000818	0.488592	FALSE	8	19
Dacu_01877_AK3	0.16946	0.16528	0.33499	0.006077	0.01814	0.67205	0.206169	FALSE	8	19
Dacu_01878_CCDC64	0.09124	0.09036	0.15596	0.002204	0.014132	0.408066	0.261476	FALSE	8	19
Dacu_01880_CHRM3	0.22117	0.22362	0.07946	0.0008	0.010064	1.06478	0.151063	FALSE	8	20
Dacu_01881_SSFA2	0.29362	0.29249	1.9218	0.000944	0.000491	1.15552	0.141198	FALSE	8	20
Dacu_01884_SLC22A2	0.23098	0.23221	0.11683	0.000849	0.007266	0.370478	0.271372	FALSE	8	20
Dacu_01885_CAPN2	0.19706	0.19435	728.358	0.001331	2e-06	3.8235	0.0252693	FALSE	8	20
Dacu_01886_ZBTB46	0.12074	0.12227	0.0469	0.000864	0.018426	0.991782	0.159654	FALSE	8	20
Dacu_01887_CNDP1	0.32185	0.31768	999	0.00232	2e-06	3.45924	0.0314496	FALSE	8	20
Dacu_01888_C3orf15	0.29598	0.29289	0.74831	0.002673	0.003573	1.21594	0.135079	FALSE	8	20
Dacu_01889_RGL2	0.21822	0.21616	0.43696	0.002798	0.006403	0.42691	0.256755	FALSE	7	11
Dacu_01890_YARS	0.1103	0.10736	0.34588	0.003525	0.01019	2.21988	0.068122	FALSE	8	19
Dacu_01892_NFAT5	0.259	0.25949	0.21738	0.002136	0.009824	0.129208	0.359627	FALSE	8	20
Dacu_01893_TCF20	0.19184	0.1921	0.14864	0.000485	0.003263	0.08877	0.382873	FALSE	8	20
Dacu_01895_cyp2j2	0.59038	0.60471	0.34898	0.005883	0.016857	0.575042	0.224131	FALSE	6	10
Dacu_01896_cyp2k18	0.21425	0.20275	999	0.00868	9e-06	5.2014	0.0112844	FALSE	8	15
Dacu_01898_RNF126	0.08256	0.08397	0.0001	1e-06	0.010324	0.858436	0.177088	FALSE	8	20
Dacu_01899_CCDC90A	0.47452	0.47163	999	0.001429	1e-06	0.506504	0.238328	FALSE	8	17
Dacu_01901_GEM	0.11766	0.11592	999	0.001563	2e-06	2.30093	0.0646484	FALSE	8	20
Dacu_01903_RCL1	0.24753	0.24631	0.42315	0.001756	0.004151	0.165212	0.342201	FALSE	8	19
Dacu_01904_NMI	0.79717	0.79941	0.61855	0.002508	0.004055	0.03816	0.422561	FALSE	8	15
Dacu_01905_SPTBN4	0.08066	0.08114	0.04374	0.000889	0.020317	0.813224	0.183584	FALSE	8	20
Dacu_01906_UQCRQ	0.22686	0.23601	0.09992	0.005595	0.055993	0.486684	0.242705	FALSE	8	13
Dacu_01907_GOT1	0.21001	0.20888	0.27654	0.002341	0.008466	0.07852	0.389657	FALSE	8	20
Dacu_01908_UPF3B	0.11227	0.11421	0.0001	2e-06	0.018563	3.7713	0.0260696	FALSE	8	19
Dacu_01911_EXD1	0.48972	0.48005	999	0.00375	4e-06	3.70925	0.0270559	FALSE	8	18
Dacu_01912_AKAP14	0.24231	0.24411	0.21083	0.004704	0.022311	0.023614	0.438936	FALSE	7	11
Dacu_01913_QPCTL	0.17616	0.17609	0.1791	0.003718	0.020761	0.000392	0.492102	FALSE	7	14
Dacu_01914_TPD52L2	0.14585	0.15218	0.0001	3e-06	0.02599	3.37195	0.0331576	FALSE	8	14
Dacu_01915_IGFALS	0.14892	0.15069	0.0001	1e-06	0.014081	3.50962	0.0305068	FALSE	8	19
Dacu_01916_loc100488256	0.23963	0.24362	0.0001	1e-06	0.010439	2.57195	0.0543866	FALSE	8	19
Dacu_01918_IQGAP1	0.07172	0.07358	0.0001	2e-06	0.020323	5.05593	0.0122709	FALSE	8	20
Dacu_01919_ATP5SL	0.60461	0.63001	0.0001	2e-06	0.017198	2.59793	0.0535016	FALSE	8	12
Dacu_01921_FMN2	0.32617	0.32384	1.25408	0.001561	0.001245	1.55261	0.106375	FALSE	8	20
Dacu_01922_RAD23B	0.12703	0.12835	0.08141	0.001113	0.013678	0.172688	0.338867	FALSE	8	20
Dacu_01925_GREM2	0.06868	0.06938	0.0001	1e-06	0.006928	0.340948	0.279641	FALSE	8	20
Dacu_01927_MAPKAP1	0.05101	0.04886	0.87294	0.003223	0.003692	6.65222	0.00495162	FALSE	8	19
Dacu_01928_EDN3	0.38701	0.37232	999	0.006373	6e-06	1.92987	0.0823861	FALSE	8	19
Dacu_01929_SLC35A3	0.09809	0.0997	0.0001	1e-06	0.011257	0.769712	0.190153	FALSE	8	20
Dacu_01930_NR3C2	0.11882	0.11819	0.20693	0.000895	0.004327	0.349082	0.277317	FALSE	8	20
Dacu_01931_CNDP2	0.23538	0.23377	0.4354	0.002217	0.005093	0.377078	0.269586	FALSE	8	20
Dacu_01933_FAM69C	0.24404	0.24298	0.31484	0.002954	0.009383	0.08369	0.386179	FALSE	8	19
Dacu_01934_RAD54B	0.2793	0.27782	0.81888	0.001262	0.001542	0.637882	0.212239	FALSE	8	20
Dacu_01935_-	0.07016	0.06811	0.18972	0.001551	0.008177	0.588856	0.221431	FALSE	8	20
Dacu_01936_TNPO2	0.02268	0.02183	0.10481	0.000539	0.005138	1.37801	0.12022	FALSE	8	20
Dacu_01937_NUSAP1	0.71666	0.70495	2.72493	0.007493	0.00275	2.08077	0.0745826	FALSE	8	20
Dacu_01939_KLF4	0.17905	0.18232	0.0001	1e-06	0.00958	2.74814	0.0486839	FALSE	8	20
Dacu_01940_NKAPL	0.1709	0.17447	0.08595	0.001984	0.023078	0.502156	0.239277	FALSE	8	13
Dacu_01941_NOB1	0.23867	0.23882	0.23199	0.004559	0.019651	0.00143	0.484917	FALSE	8	17
Dacu_01942_ZNF804A	0.39908	0.39947	0.37078	0.003557	0.009594	0.020672	0.442838	FALSE	8	20
Dacu_01943_MSN	0.05314	0.0531	0.05695	0.000784	0.01376	0.00394	0.474975	FALSE	8	20
Dacu_01945_kcnc3b	0.56379	0.56013	999	0.003061	3e-06	2.19162	0.0693817	FALSE	8	19
Dacu_01946_NOVA2	0.02203	0.02153	0.08395	0.000977	0.01164	0.203176	0.326085	FALSE	8	20
Dacu_01947_LRRC8A	0.01603	0.01608	0.0001	1e-06	0.0062	0.375056	0.270131	FALSE	8	20
Dacu_01948_ERBB2	0.14425	0.14389	0.18199	0.00124	0.006812	0.093306	0.380008	FALSE	8	20
Dacu_01949_PXN	0.07827	0.07832	0.07491	0.000978	0.013061	0.00171	0.483508	FALSE	8	15
Dacu_01950_c19orf66	0.42965	0.40045	814.282	0.019316	2.4e-05	10.8368	0.000497507	FALSE	8	17
Dacu_01951_SHKBP1	0.17843	0.17601	0.40272	0.003608	0.008959	1.51074	0.109513	FALSE	8	17
Dacu_01952_JARID2	0.17721	0.1775	0.14931	0.000406	0.002716	0.021808	0.4413	FALSE	8	20
Dacu_01953_ENTPD7	0.28539	0.28552	0.26156	0.000926	0.003542	0.005066	0.471629	FALSE	8	20
Dacu_01954_FBXW9	0.38657	0.38458	507.915	0.001013	2e-06	1.38903	0.119284	FALSE	8	20
Dacu_01956_PACS1	0.04992	0.0512	0.006	0.000152	0.025338	1.40429	0.118003	FALSE	7	13
Dacu_01957_APCDD1	0.07242	0.07452	0.0001	2e-06	0.017434	2.27631	0.0656821	FALSE	8	20
Dacu_01958_ATP6V1G1	0.17881	0.17189	999	0.006859	7e-06	2.86647	0.0452215	FALSE	8	16
Dacu_01960_LOX	0.25702	0.25301	999	0.002776	3e-06	4.27058	0.0193889	FALSE	8	20
Dacu_01961_ASTL	0.18421	0.17327	0.74104	0.014352	0.019367	2.83372	0.0461522	FALSE	8	19
Dacu_01962_TIMM21	0.25922	0.26388	0.0001	1e-06	0.010573	2.1701	0.0703585	FALSE	8	18
Dacu_01967_EXOSC5	0.18483	0.1826	999	0.001315	1e-06	1.05137	0.152596	FALSE	8	16
Dacu_01968_SRFBP1	0.50732	0.50544	999	0.001216	1e-06	0.899714	0.171429	FALSE	8	20
Dacu_01970_TMEM91	0.12367	0.12612	0.06432	0.004212	0.065482	0.739528	0.194906	FALSE	7	17
Dacu_01972_SIX3	0.00385	0.00393	0.0001	1e-06	0.00796	0.037416	0.42331	FALSE	8	19
Dacu_01973_C10orf2	0.19018	0.19126	0.09607	0.000842	0.008767	0.441252	0.253259	FALSE	8	20
Dacu_01975_TUBGCP4	0.09372	0.09168	0.3138	0.002242	0.007146	0.987976	0.160119	FALSE	8	18
Dacu_01976_WDR83OS	0.09374	0.08582	999	0.004431	4e-06	3.2732	0.03521	FALSE	8	20
Dacu_01977_PPP1R12B	0.28042	0.2772	0.88599	0.002365	0.00267	2.1102	0.0731599	FALSE	8	20
Dacu_01979_ARHGAP10	0.2108	0.20959	49.9582	0.000657	1.3e-05	1.54339	0.107057	FALSE	8	20
Dacu_01980_PNMT	0.29074	0.30069	0.0001	2e-06	0.023404	5.79884	0.00801839	FALSE	8	20
Dacu_01981_MRPL43	0.20134	0.19791	0.4134	0.003104	0.007509	0.378818	0.269118	FALSE	8	20
Dacu_01982_DTNBP1	0.33522	0.33159	0.86293	0.002808	0.003254	0.63606	0.212571	FALSE	8	20
Dacu_01983_rplp0	0.042	0.04233	0.0001	1e-06	0.007713	0.388442	0.26656	FALSE	8	19
Dacu_01984_TRANK1	0.35382	0.34909	2.04085	0.002417	0.001184	3.10452	0.0390375	FALSE	8	14
Dacu_01985_MREG	0.34528	0.34498	0.38068	0.001826	0.004796	0.004158	0.474293	FALSE	8	18
Dacu_01987_ABCB8	0.06663	0.06407	0.71013	0.002851	0.004015	4.00022	0.0227472	FALSE	7	13
Dacu_01989_AKNA	0.44327	0.43786	0.79971	0.005443	0.006806	1.55705	0.106049	FALSE	8	12
Dacu_01991_Q5F3B9_CHICK	0.13474	0.13699	0.08281	0.005338	0.064458	0.913636	0.169576	FALSE	8	13
Dacu_01992_PRMT10	0.25552	0.25602	0.16736	0.000546	0.003261	0.121608	0.363648	FALSE	8	20
Dacu_01993_Q5F3B9_CHICK	0.06907	0.0678	0.28321	0.004875	0.017213	3.14442	0.0380935	FALSE	8	17
Dacu_01994_MYLIP	0.26293	0.2573	1.77359	0.003575	0.002016	0.950728	0.164767	FALSE	8	20
Dacu_01995_HUNK	0.41446	0.41221	999	0.001146	1e-06	1.04845	0.152932	FALSE	8	19
Dacu_01997_PNPT1	0.2588	0.25769	0.56228	0.001133	0.002015	0.376962	0.269617	FALSE	8	20
Dacu_01998_CCDC97	0.3871	0.38786	0.27689	0.001707	0.006167	0.08384	0.38608	FALSE	7	18
Dacu_01999_DPY19L4	0.15973	0.15196	175.901	0.004384	2.5e-05	14.2095	8.1771e-05	TRUE	8	20
Dacu_02000_PDXDC1	0.15882	0.15831	0.18389	0.002872	0.015621	0.059832	0.403381	FALSE	8	16
Dacu_02001_ITK	0.26224	0.26704	0.0001	1e-06	0.010957	4.11578	0.0212425	FALSE	8	20
Dacu_02002_WWP2	0.10431	0.10381	0.14598	0.001609	0.011021	0.19175	0.330732	FALSE	8	16
Dacu_02003_F2	0.506	0.50023	2.35117	0.004486	0.001908	2.35163	0.0625762	FALSE	8	18
Dacu_02004_MED7	0.07742	0.07415	999	0.001927	2e-06	3.37071	0.0331825	FALSE	8	19
Dacu_02005_KLC2	0.04794	0.04775	0.05615	0.002029	0.036137	0.056558	0.406011	FALSE	8	16
Dacu_02006_wu_fa07b03	0.04795	0.04855	0.0001	1e-06	0.011221	1.24618	0.132141	FALSE	8	19
Dacu_02007_HNRNPUL1	0.12836	0.12818	0.14619	0.001493	0.010211	0.02239	0.440527	FALSE	8	17
Dacu_02008_ppan	0.36897	0.37073	0.26789	0.002876	0.010734	0.19787	0.328223	FALSE	8	19
Dacu_02009_STARD3	0.2063	0.20574	0.22469	0.00401	0.017848	0.015286	0.450802	FALSE	8	19
Dacu_02010_PGM2L1	0.21667	0.21787	0.13121	0.001518	0.011567	0.223358	0.318247	FALSE	6	14
Dacu_02011_TMEM200B	0.23662	0.23829	0.12763	0.001714	0.013427	0.313526	0.287762	FALSE	8	20
Dacu_02013_SPCS2	0.05383	0.05608	0.0001	4e-06	0.0421	1.39037	0.119172	FALSE	7	17
Dacu_02014_MRAS	0.12727	0.12972	0.0001	1e-06	0.010605	1.16011	0.140722	FALSE	8	20
Dacu_02015_TMEM177	0.41815	0.41642	999	0.003247	3e-06	2.2824	0.0654248	FALSE	8	19
Dacu_02016_PPP1R3D	0.29419	0.29018	999	0.003048	3e-06	2.22851	0.067742	FALSE	8	19
Dacu_02017_TMEM184C	0.148	0.15113	0.0001	1e-06	0.011511	2.66218	0.05138	FALSE	8	20
Dacu_02018_MRPL22	0.30059	0.29426	999	0.004181	4e-06	0.884304	0.173513	FALSE	8	20
Dacu_02020_LTBP4	0.20142	0.20125	0.2122	0.003273	0.015423	0.016018	0.449643	FALSE	8	17
Dacu_02021_PREP	0.13535	0.13451	0.39004	0.000649	0.001664	0.481312	0.243914	FALSE	8	19
Dacu_02022_NTAN1	0.09955	0.10161	0.0001	1e-06	0.014643	1.50629	0.109853	FALSE	8	14
Dacu_02023_TRMT1	0.23316	0.23476	0.09153	0.000731	0.007982	0.811408	0.183852	FALSE	8	20
Dacu_02026_DNAJC19	0.51255	0.4991	999	0.005486	5e-06	2.44558	0.0589282	FALSE	6	16
Dacu_02028_SCAND3	0.93987	0.95462	0.0001	1e-06	0.008066	1.96432	0.0805259	FALSE	8	18
Dacu_02029_SYT2	0.16844	0.17032	0.0001	1e-06	0.006145	1.58712	0.103869	FALSE	8	20
Dacu_02030_NDUFA6	0.26669	0.27025	0.0001	1e-06	0.008691	1.05151	0.15258	FALSE	8	20
Dacu_02032_TBX18	0.27015	0.27074	0.23453	0.0017	0.00725	0.027266	0.434423	FALSE	8	20
Dacu_02033_EDNRA	0.42791	0.43296	0.0432	0.000415	0.009599	2.24975	0.0668181	FALSE	8	20
Dacu_02035_C22orf32	0.32106	0.33138	0.0001	2e-06	0.02	1.72689	0.0944043	FALSE	8	20
Dacu_02036_kcnk6	0.16759	0.16644	0.30163	0.002832	0.009389	0.333842	0.281703	FALSE	8	20
Dacu_02039_RFC3	0.14481	0.13895	0.38877	0.003986	0.010254	1.4432	0.114811	FALSE	8	19
Dacu_02041_NEB	0.18814	0.1866	0.65826	0.001426	0.002167	5.13938	0.0116945	FALSE	8	20
Dacu_02042_KCNG1	0.13003	0.1259	0.37537	0.004711	0.012551	2.73124	0.0492016	FALSE	8	20
Dacu_02043_RNF31	0.13174	0.13012	0.16302	0.006459	0.039622	0.263504	0.303862	FALSE	7	11
Dacu_02045_MDM1	0.48493	0.48108	1.10268	0.00364	0.003301	0.914078	0.169517	FALSE	8	20
Dacu_02047_CDH26	0.61565	0.60436	2.88763	0.005526	0.001914	0.72447	0.197341	FALSE	8	16
Dacu_02048_TTC29	0.47843	0.48605	0.0001	1e-06	0.006272	3.05091	0.0403461	FALSE	8	20
Dacu_02049_INTS8	0.11424	0.1119	0.32902	0.002194	0.006668	2.18095	0.0698643	FALSE	8	20
Dacu_02050_SEMA4G	0.3513	0.35106	0.36329	0.004027	0.011084	0.003658	0.475886	FALSE	8	20
Dacu_02051_TMX1	0.3327	0.32013	999	0.008633	9e-06	7.70614	0.00275167	FALSE	8	20
Dacu_02052_KIAA1009	0.26419	0.26405	0.2766	0.002211	0.007992	0.003716	0.475696	FALSE	8	20
Dacu_02053_PALMD	0.26039	0.25696	1.05315	0.002483	0.002358	1.62356	0.101298	FALSE	8	19
Dacu_02054_GSTP1	0.23736	0.23147	0.74019	0.004416	0.005967	0.943178	0.165731	FALSE	8	17
Dacu_02057_JAK2	0.12789	0.12721	0.18496	0.001368	0.007398	0.26662	0.302804	FALSE	8	20
Dacu_02058_ARHGEF15	0.11134	0.10924	0.91694	0.002724	0.00297	4.62906	0.0157174	FALSE	7	18
Dacu_02059_C9orf46	0.26274	0.25753	4.07888	0.004176	0.001024	0.550224	0.229113	FALSE	8	19
Dacu_02060_NAGA	0.27983	0.28242	0.0001	1e-06	0.005737	2.19544	0.0692097	FALSE	8	20
Dacu_02063_RBM24	0.04894	0.04563	999	0.002222	2e-06	4.40026	0.0179668	FALSE	8	20
Dacu_02064_RRN3	0.17293	0.17559	0.0001	2e-06	0.015017	4.84793	0.0138397	FALSE	8	19
Dacu_02065_EPB41	0.197	0.19672	0.21934	0.001387	0.006321	0.020556	0.442998	FALSE	8	20
Dacu_02066_TRPM7	0.04516	0.04528	0.03794	0.000453	0.011931	0.020652	0.442866	FALSE	8	19
Dacu_02067_FAM178A	0.6467	0.64727	0.54975	0.001591	0.002894	0.032426	0.428548	FALSE	8	18
Dacu_02068_HSD17B4	0.41575	0.41285	0.74327	0.003202	0.004308	0.45336	0.250372	FALSE	8	19
Dacu_02069_ADAMTS4	0.09414	0.09365	0.15378	0.00217	0.014112	0.526434	0.234055	FALSE	8	18
Dacu_02070_TNFAIP8	0.09587	0.09716	0.0001	1e-06	0.007045	0.426328	0.256898	FALSE	8	20
Dacu_02072_PDCD1LG2	0.41932	0.42512	0.0001	1e-06	0.008383	2.28962	0.0651207	FALSE	8	19
Dacu_02073_FRRS1	0.49983	0.4969	0.6814	0.005971	0.008763	0.213868	0.321876	FALSE	8	18
Dacu_02074_USP50	0.0926	0.09398	0.0001	1e-06	0.013157	1.72449	0.0945581	FALSE	8	19
Dacu_02075_pth1rb	0.21154	0.20851	0.80946	0.002471	0.003053	1.27567	0.129353	FALSE	8	20
Dacu_02076_CCDC85A	0.16873	0.16842	0.18397	0.002139	0.011627	0.009984	0.460204	FALSE	8	20
Dacu_02077_CYB5R4	0.32363	0.32859	0.0001	1e-06	0.007498	4.20327	0.0201731	FALSE	8	18
Dacu_02078_TMEM180	0.17442	0.17235	268.219	0.001009	4e-06	2.70475	0.0500249	FALSE	8	19
Dacu_02081_ZC3H4	0.14032	0.14165	0.05036	0.000778	0.015453	2.32239	0.0637621	FALSE	8	20
Dacu_02082_SYCP2	0.37055	0.36355	999	0.003738	4e-06	3.98527	0.0229498	FALSE	8	18
Dacu_02083_AXL	0.10624	0.10791	0.02724	0.000598	0.02194	2.41895	0.0599376	FALSE	8	16
Dacu_02085_VRK2	0.37666	0.37315	999	0.001683	2e-06	1.27035	0.12985	FALSE	8	20
Dacu_02087_B4GALT3	0.14155	0.14117	0.17941	0.001626	0.009063	0.050956	0.410704	FALSE	8	14
Dacu_02088_zgc_172282	0.07934	0.07928	0.0843	0.00258	0.030601	0.00889	0.462441	FALSE	8	20
Dacu_02091_FAM179B	0.12718	0.12659	0.39188	0.000489	0.001247	0.589724	0.221263	FALSE	8	20
Dacu_02092_Q90WI0_CHICK	0.29187	0.29584	0.18558	0.004121	0.022208	0.385076	0.26745	FALSE	8	12
Dacu_02093_FOXS1	0.26235	0.2619	0.28684	0.004083	0.014236	0.008532	0.463203	FALSE	7	11
Dacu_02094_CTTN	0.12693	0.12626	0.17467	0.001662	0.009513	0.129698	0.359373	FALSE	8	20
Dacu_02096_FXR1	0.07727	0.07793	0.0001	1e-06	0.00538	1.04292	0.153571	FALSE	8	19
Dacu_02097_CDCP1	0.32925	0.32581	0.70335	0.004184	0.005948	1.18125	0.138551	FALSE	8	19
Dacu_02098_DOCK10	0.11999	0.12114	0.0001	1e-06	0.005175	2.64574	0.0519138	FALSE	8	20
Dacu_02099_EPB41L5	0.33196	0.33193	0.34155	0.000682	0.001996	0.000394	0.492082	FALSE	8	20
Dacu_02100_SERPINA10	0.48836	0.48655	598.925	0.001056	2e-06	1.08792	0.148466	FALSE	8	20
Dacu_02104_B3GAT3	0.08014	0.081	0.0001	1e-06	0.014529	1.44356	0.114782	FALSE	7	15
Dacu_02105_ATG13	0.08517	0.08391	0.19133	0.000923	0.004823	0.39791	0.264085	FALSE	8	19
Dacu_02106_zmynd17	0.24246	0.24124	999	0.001205	1e-06	0.391144	0.265849	FALSE	8	20
Dacu_02107_BIN3	0.11384	0.11609	0.0001	2e-06	0.015139	1.33948	0.123563	FALSE	8	18
Dacu_02108_SLC7A3	0.20645	0.20093	1.33871	0.005765	0.004307	7.05348	0.00395558	FALSE	8	19
Dacu_02110_DMPK	0.15098	0.15031	0.19421	0.002464	0.012688	0.087392	0.38376	FALSE	8	16
Dacu_02111_SNX33	0.04889	0.04818	1.20934	0.001492	0.001234	2.29231	0.0650081	FALSE	8	20
Dacu_02113_RPL35	0.06629	0.06885	0.0001	5e-06	0.04772	1.51217	0.109404	FALSE	8	16
Dacu_02116_GMPR2	0.08077	0.07955	160.946	0.00131	8e-06	2.74736	0.0487075	FALSE	8	15
Dacu_02117_PPOX	0.1578	0.16175	0.0001	2e-06	0.018585	3.37251	0.0331463	FALSE	8	12
Dacu_02120_CCDC39	0.38015	0.37826	0.55545	0.003375	0.006076	0.336344	0.280974	FALSE	8	19
Dacu_02121_DDX42	0.10478	0.10437	0.19079	0.000506	0.00265	0.151312	0.348642	FALSE	8	20
Dacu_02122_CCDC60	0.14302	0.14151	0.25519	0.001873	0.007341	0.37529	0.270067	FALSE	8	14
Dacu_02123_C5AR1	0.46892	0.46766	0.56745	0.005747	0.010127	0.052222	0.40962	FALSE	8	17
Dacu_02125_PLEKHF2	0.05361	0.05438	0.0001	1e-06	0.006824	0.362478	0.273567	FALSE	8	20
Dacu_02128_TBC1D2	0.34094	0.33602	1.58315	0.004006	0.002531	4.57404	0.0162299	FALSE	8	20
Dacu_02129_ERMP1	0.48439	0.48384	0.51489	0.005394	0.010477	0.014028	0.45286	FALSE	8	19
Dacu_02130_INHBB	0.08159	0.08266	0.0001	1e-06	0.006966	0.894744	0.172097	FALSE	8	18
Dacu_02131_TBC1D22A	0.13813	0.13808	0.14404	0.000852	0.005917	0.00117	0.486357	FALSE	8	20
Dacu_02132_KIAA2026	0.30033	0.29951	0.38635	0.0016	0.004141	0.129452	0.3595	FALSE	8	20
Dacu_02134_CHRM4	0.11976	0.11738	504.693	0.001337	3e-06	3.37455	0.0331053	FALSE	8	20
Dacu_02135_HSPB8	0.12532	0.12678	0.0001	2e-06	0.016301	1.44966	0.114291	FALSE	8	19
Dacu_02136_RNPEP	0.31377	0.3096	0.64256	0.005199	0.008091	1.23579	0.133142	FALSE	8	18
Dacu_02137_FKBP3	0.14601	0.14773	0.0001	1e-06	0.006552	0.747534	0.193629	FALSE	8	19
Dacu_02138_CSNK2A1	0.02054	0.02063	0.0001	1e-06	0.005854	0.212722	0.322321	FALSE	8	18
Dacu_02139_RELB	0.14479	0.14736	0.0001	2e-06	0.019215	5.32565	0.0105069	FALSE	8	17
Dacu_02140_LARP1	0.07446	0.0745	0.05732	7.8e-05	0.00136	0.001556	0.484267	FALSE	8	20
Dacu_02141_DHX34	0.2086	0.20801	0.27732	0.002185	0.00788	0.18568	0.333268	FALSE	8	18
Dacu_02142_EPAS1	0.22556	0.22534	0.27864	0.000597	0.002141	0.023102	0.439596	FALSE	8	20
Dacu_02143_MME	0.3131	0.30926	0.65438	0.004779	0.007303	1.35127	0.122528	FALSE	8	20
Dacu_02144_MAN2B1	0.27926	0.27751	0.66893	0.002187	0.003269	1.22239	0.134446	FALSE	8	20
Dacu_02146_AGFG1	0.20493	0.20657	0.14824	0.001687	0.01138	0.158652	0.3452	FALSE	8	20
Dacu_02147_DTWD2	0.17461	0.16991	26.8747	0.002064	7.7e-05	2.03475	0.0768699	FALSE	8	20
Dacu_02148_DNMT1	0.06882	0.06835	0.11351	0.000739	0.006512	0.250152	0.308484	FALSE	8	19
Dacu_02149_SAP30L	0.05042	0.05125	0.0001	1e-06	0.007379	0.27204	0.300983	FALSE	8	20
Dacu_02150_MTERFD1	0.39687	0.39372	358.573	0.003193	9e-06	1.33163	0.124258	FALSE	8	19
Dacu_02151_SRRM4	0.31346	0.3104	0.55515	0.00502	0.009042	0.67817	0.205109	FALSE	8	17
Dacu_02152_TMC2	0.23253	0.23133	0.38612	0.001727	0.004474	0.304492	0.29054	FALSE	8	20
Dacu_02153_LRFN3	0.17639	0.17705	0.13302	0.001625	0.012215	0.121654	0.363624	FALSE	8	20
Dacu_02154_S1PR2	0.07028	0.06987	0.10258	0.001269	0.012372	0.100792	0.375441	FALSE	8	20
Dacu_02155_USP8	0.17661	0.17652	0.18593	0.001981	0.010652	0.006962	0.466751	FALSE	8	20
Dacu_02156_C20orf194	0.13786	0.14138	0.0644	0.001817	0.02821	1.96341	0.0805743	FALSE	8	12
Dacu_02157_DNMBP	0.32667	0.3277	0.17348	0.000714	0.004114	0.611452	0.217121	FALSE	8	20
Dacu_02158_ELF3	0.13918	0.14036	0.08959	0.001267	0.014137	0.170728	0.339733	FALSE	8	20
Dacu_02160_PLOD3	0.15324	0.15467	0.0001	1e-06	0.007967	2.55968	0.0548102	FALSE	8	19
Dacu_02161_HDAC1	0.03963	0.03917	0.04949	0.002729	0.055142	0.113186	0.368273	FALSE	8	20
Dacu_02162_MRPL44	0.37258	0.37622	0.15292	0.001456	0.00952	0.608208	0.217732	FALSE	8	20
Dacu_02163_NUP107	0.18633	0.18152	433.928	0.002609	6e-06	10.1558	0.000719242	FALSE	8	20
Dacu_02164_GPR37L1	0.34459	0.33745	999	0.003962	4e-06	7.36295	0.00332907	FALSE	8	20
Dacu_02165_FANCM	0.43348	0.43273	0.80304	0.000893	0.001112	0.257578	0.305895	FALSE	8	20
Dacu_02166_SLC35E3	0.11251	0.1099	999	0.001603	2e-06	3.23667	0.0360035	FALSE	8	20
Dacu_02167_NUP153	0.35185	0.35265	0.27463	0.001506	0.005484	0.095614	0.378579	FALSE	8	20
Dacu_02168_PMS1	0.39545	0.39511	0.44601	0.001624	0.003641	0.015984	0.449697	FALSE	8	20
Dacu_02169_TTC14	0.23808	0.24002	0.10216	0.001163	0.011388	1.27631	0.129293	FALSE	8	20
Dacu_02170_GUCY1B3	0.1385	0.13451	1.4008	0.002506	0.001789	5.74957	0.00824633	FALSE	8	20
Dacu_02171_MFF	0.36022	0.33962	0.0001	1e-06	0.005919	3.24917	0.0357298	FALSE	8	20
Dacu_02172_CERK	0.1899	0.19196	0.02951	0.000213	0.007223	0.487368	0.242552	FALSE	8	19
Dacu_02177_PSME3_CHICK	0.42285	0.41964	0.69781	0.00427	0.00612	0.386218	0.267147	FALSE	7	16
Dacu_02178_IGF2R	0.23097	0.2297	0.88849	0.001064	0.001197	1.54934	0.106616	FALSE	8	20
Dacu_02179_IFNGR2	0.83393	0.81871	999	0.009945	1e-05	2.95286	0.042863	FALSE	8	19
Dacu_02182_AGL	0.16377	0.16313	0.30466	0.000808	0.002654	0.335566	0.2812	FALSE	8	20
Dacu_02183_RGS21	0.38034	0.38665	0.0001	1e-06	0.00891	1.50481	0.109967	FALSE	8	20
Dacu_02186_PRC1	0.28866	0.2899	0.23181	0.004398	0.018974	0.104852	0.373041	FALSE	8	18
Dacu_02188_MSTN	0.11414	0.11174	686.736	0.001181	2e-06	2.5626	0.0547092	FALSE	8	20
Dacu_02190_MRPL18	0.33029	0.3337	0.0001	1e-06	0.006091	1.29532	0.127535	FALSE	8	20
Dacu_02191_RIMS1	0.16759	0.16762	0.16493	0.000827	0.005015	0.0005	0.49108	FALSE	8	19
Dacu_02192_RORC	0.15131	0.15045	0.46429	0.001371	0.002952	0.547968	0.229575	FALSE	8	17
Dacu_02193_GCH1	0.44023	0.42887	1.60416	0.007968	0.004967	1.68092	0.0974009	FALSE	8	19
Dacu_02194_SUDS3	0.03926	0.03969	0.0001	1e-06	0.009553	0.523764	0.23462	FALSE	8	17
Dacu_02196_FAM69A	0.09169	0.09156	0.09886	0.000835	0.008451	0.00239	0.480504	FALSE	8	20
Dacu_02197_GLI2	0.2168	0.21695	0.20022	0.000927	0.004629	0.010006	0.46016	FALSE	8	20
Dacu_02198_MCFD2	0.33824	0.32787	1.08212	0.009603	0.008874	1.15434	0.141322	FALSE	7	18
Dacu_02200_CYB5R2	0.25357	0.24924	999	0.002424	2e-06	2.07057	0.0750828	FALSE	8	19
Dacu_02201_STARD13	0.2258	0.22351	254.381	0.00127	5e-06	5.04153	0.0123733	FALSE	8	20
Dacu_02202_ATP5C1	0.07344	0.07612	0.0001	3e-06	0.033866	2.6846	0.0506613	FALSE	6	14
Dacu_02203_A5I883_ANOCA	0.73337	0.71353	1.78147	0.010794	0.006059	1.21063	0.135604	FALSE	8	12
Dacu_02205_USP21	0.11838	0.11611	0.26971	0.004456	0.016521	1.71512	0.0951612	FALSE	8	15
Dacu_02206_NEGR1	0.17275	0.17582	0.0001	1e-06	0.007666	0.8369	0.180142	FALSE	8	19
Dacu_02207_GEMIN7	0.19903	0.20149	0.0001	2e-06	0.015438	0.819584	0.182651	FALSE	8	18
Dacu_02208_TIPIN	0.34681	0.34421	670.584	0.001419	2e-06	0.334198	0.281599	FALSE	8	16
Dacu_02209_SLC7A1	0.23691	0.23404	0.70025	0.00287	0.004098	1.43204	0.115716	FALSE	8	20
Dacu_02211_BMP4	0.27073	0.27375	0.06597	0.001174	0.017792	2.08785	0.0742374	FALSE	8	19
Dacu_02212_ZNF238	0.06749	0.06881	0.0001	1e-06	0.00673	0.957332	0.16393	FALSE	8	20
Dacu_02217_CPN1	0.30637	0.30999	0.10662	0.001039	0.009741	0.875436	0.174727	FALSE	8	20
Dacu_02218_GALNT10	0.11991	0.11849	999	0.000814	1e-06	1.59837	0.103067	FALSE	8	20
Dacu_02221_PTDSS1	0.12357	0.11965	0.48972	0.00288	0.005881	2.16446	0.0706169	FALSE	8	20
Dacu_02222_MFAP3	0.23609	0.23536	0.35099	0.00135	0.003845	0.07411	0.392722	FALSE	8	20
Dacu_02223_F1NJH2_CHICK	0.51075	0.5031	1.56694	0.00727	0.00464	2.12954	0.0722421	FALSE	8	19
Dacu_02224_SFXN2	0.16375	0.16209	0.42557	0.001517	0.003566	1.34016	0.123503	FALSE	8	20
Dacu_02225_ANKRD53	0.15075	0.15013	0.17184	0.005701	0.033176	0.024642	0.437631	FALSE	6	11
Dacu_02227_PEX5L	0.17224	0.16986	0.46376	0.002386	0.005145	1.21064	0.135603	FALSE	8	19
Dacu_02228_PAK1IP1	0.26217	0.26183	0.31969	0.001303	0.004074	0.019626	0.444293	FALSE	8	20
Dacu_02230_SYMPK	0.06824	0.06741	0.15811	0.001767	0.011174	1.93064	0.0823441	FALSE	8	19
Dacu_02231_LSG1	0.22773	0.21921	999	0.007174	7e-06	10.6968	0.000536612	FALSE	7	14
Dacu_02232_FAM124B	0.38787	0.39312	0.1061	0.001042	0.009824	1.66657	0.0983596	FALSE	8	20
Dacu_02234_FAM149B1	0.26419	0.26228	0.43831	0.002443	0.005574	0.335758	0.281144	FALSE	8	19
Dacu_02236_MDM2	0.27125	0.27428	0.13812	0.001878	0.013597	0.618088	0.215879	FALSE	8	20
Dacu_02237_CORO2A	0.24702	0.24313	0.73502	0.003658	0.004977	1.6891	0.09686	FALSE	8	19
Dacu_02238_TBC1D7	0.12419	0.12431	0.11848	0.001583	0.013362	0.001702	0.483546	FALSE	8	20
Dacu_02239_EIF4G3	0.09243	0.0914	0.13384	0.003523	0.02632	0.4758	0.245165	FALSE	8	19
Dacu_02240_GKN1	0.82544	0.76975	999	0.017209	1.7e-05	4.07635	0.0217438	FALSE	8	12
Dacu_02241_PPP1R37	0.21621	0.21272	0.57705	0.005735	0.009939	2.44811	0.0588332	FALSE	8	17
Dacu_02242_BPIFB4	0.21581	0.21544	0.23756	0.001779	0.007488	0.007396	0.465733	FALSE	7	12
Dacu_02243_RABGGTA	0.11004	0.1076	999	0.002173	2e-06	2.95821	0.0427213	FALSE	8	13
Dacu_02245_RL5_CHICK	0.04316	0.0413	999	0.001228	1e-06	1.1053	0.146553	FALSE	8	19
Dacu_02246_ITGA1	0.15631	0.15557	0.35133	0.000972	0.002767	0.639278	0.211986	FALSE	8	20
Dacu_02247_GS1-393G12.10.1	0.20175	0.20332	0.16746	0.008561	0.05112	0.041094	0.419678	FALSE	8	14
Dacu_02249_HTR2C	0.10664	0.10561	0.27404	0.001846	0.006737	0.80177	0.185282	FALSE	8	19
Dacu_02250_ETHE1	0.17421	0.17311	79.0461	0.000819	1e-05	0.124114	0.362307	FALSE	7	16
Dacu_02251_GPR19	0.19447	0.19242	0.36157	0.005776	0.015974	0.831488	0.180921	FALSE	8	17
Dacu_02252_DNAJC9	0.25732	0.25426	0.67013	0.003048	0.004548	0.657846	0.208661	FALSE	8	16
Dacu_02253_CD44	0.32932	0.32777	0.51601	0.002099	0.004067	0.102708	0.374302	FALSE	8	17
Dacu_02255_TFAM	0.70693	0.70165	4.23247	0.001747	0.000413	0.059172	0.403905	FALSE	8	14
Dacu_02257_CISD1	0.17808	0.168	0.66315	0.00889	0.013406	1.2843	0.128551	FALSE	8	19
Dacu_02258_PTGER3	0.30008	0.28656	999	0.009205	9e-06	8.83421	0.00147818	FALSE	8	19
Dacu_02260_FPR1	0.30199	0.2924	2.14722	0.011266	0.005247	4.59596	0.0160237	FALSE	8	18
Dacu_02261_CMKLR1	0.459	0.45471	1.76707	0.007425	0.004202	1.63886	0.100241	FALSE	8	20
Dacu_02262_SPG20	0.31728	0.31732	0.31359	0.002088	0.006657	0.000192	0.494472	FALSE	8	20
Dacu_02268_KCNQ5	0.10584	0.10581	0.10829	0.000588	0.005426	0.000392	0.492102	FALSE	8	20
Dacu_02269_HDC	0.25444	0.25536	0.21704	0.004466	0.020577	0.088894	0.382794	FALSE	8	19
Dacu_02270_FAM114A2	0.38361	0.38638	0.22134	0.001808	0.00817	0.364944	0.272887	FALSE	8	20
Dacu_02272_tut1	0.13854	0.13935	0.04582	0.000381	0.008324	0.235382	0.313781	FALSE	8	15
Dacu_02273_UHRF2	0.09747	0.09643	999	0.000561	1e-06	2.66271	0.0513627	FALSE	8	20
Dacu_02275_LYPD3	0.27851	0.27832	0.29537	0.003068	0.010386	0.00388	0.475166	FALSE	8	17
Dacu_02276_SREBF2	0.17644	0.17355	0.53535	0.002309	0.004313	2.72644	0.0493495	FALSE	8	20
Dacu_02278_IPMK	0.2571	0.26141	0.08797	0.001308	0.014864	1.04686	0.153116	FALSE	8	20
Dacu_02279_PHACTR1	0.18578	0.18439	0.92414	0.000879	0.000951	0.567882	0.225551	FALSE	8	19
Dacu_02280_CCK	0.28647	0.29065	0.0001	1e-06	0.009987	1.08539	0.148747	FALSE	8	20
Dacu_02282_CIDEB	0.14679	0.14321	0.3371	0.003769	0.011182	0.352482	0.276356	FALSE	8	12
Dacu_02283_XPA	0.16649	0.17018	0.0001	2e-06	0.016253	2.60059	0.053412	FALSE	8	20
Dacu_02284_KIAA1143	0.293	0.2945	0.2236	0.003072	0.013741	0.039868	0.420869	FALSE	8	19
Dacu_02285_PTPN7	0.32587	0.31697	999	0.003677	4e-06	4.07635	0.0217437	FALSE	8	20
Dacu_02286_NRP2	0.09907	0.09877	0.16183	0.000535	0.003304	0.152896	0.347892	FALSE	8	20
Dacu_02287_PTPRB	0.25128	0.25085	0.41633	0.000634	0.001523	0.127562	0.360487	FALSE	8	20
Dacu_02289_zcchc24	0.02592	0.01896	999	0.007802	8e-06	5.04558	0.0123444	FALSE	8	20
Dacu_02291_ADSS	0.12435	0.12169	999	0.00139	1e-06	2.74735	0.048708	FALSE	8	20
Dacu_02293_F1P3N9_CHICK	0.38122	0.38131	0.36287	0.001029	0.002835	0.002412	0.480415	FALSE	8	20
Dacu_02294_MAN2A2	0.10597	0.10665	0.08342	0.002829	0.03391	0.285554	0.296542	FALSE	8	20
Dacu_02295_DHPS	0.1617	0.16031	0.46921	0.001529	0.00326	0.547546	0.229661	FALSE	8	20
Dacu_02297_TFCP2L1	0.13893	0.1377	0.19453	0.00179	0.009202	0.08904	0.382701	FALSE	8	20
Dacu_02298_SLITRK6	0.16971	0.16795	0.41857	0.002213	0.005287	1.46404	0.113144	FALSE	8	20
Dacu_02299_-	0.41453	0.41738	0.3349	0.00653	0.019498	0.06185	0.401798	FALSE	8	17
Dacu_02300_DUSP16	0.13548	0.13665	0.05597	0.001387	0.024773	1.32713	0.124659	FALSE	8	20
Dacu_02301_ddx43	0.25105	0.25008	0.8182	0.000939	0.001147	0.340084	0.27989	FALSE	8	20
Dacu_02302_TAOK3	0.04845	0.04693	0.21168	0.001083	0.005118	1.01564	0.156777	FALSE	8	19
Dacu_02303_ENTPD1	0.48563	0.48143	0.80585	0.00572	0.007098	0.530848	0.233125	FALSE	8	20
Dacu_02304_SERPINE2	0.15453	0.15277	0.50043	0.001635	0.003266	0.680842	0.204648	FALSE	8	20
Dacu_02305_CCNA1	0.30349	0.29298	999	0.005976	6e-06	6.52858	0.00530774	FALSE	8	20
Dacu_02306_SERTM1	0.10102	0.09367	0.45379	0.0046	0.010136	1.07837	0.149531	FALSE	8	20
Dacu_02307_IRGC	0.70919	0.70176	1.52975	0.00783	0.005119	1.42714	0.116116	FALSE	8	15
Dacu_02309_tnc	0.33709	0.32973	1.17448	0.009978	0.008495	0.74248	0.194434	FALSE	8	20
Dacu_02310_LOH12CR1	0.0638	0.06245	0.17874	0.002697	0.015088	0.59475	0.220294	FALSE	8	18
Dacu_02311_BFSP2	0.2797	0.27671	455.739	0.001354	3e-06	0.650318	0.21	FALSE	8	20
Dacu_02312_ISL1	0.00758	0.00773	0.0001	1e-06	0.012428	0.14463	0.35186	FALSE	8	19
Dacu_02313_YEATS4	0.02154	0.01747	0.29625	0.001935	0.006531	2.91955	0.043756	FALSE	8	20
Dacu_02314_PDZD11	0.03403	0.0345	0.0001	2e-06	0.016685	0.321432	0.285374	FALSE	8	15
Dacu_02315_FAM174A	0.65827	0.62863	999	0.012018	1.2e-05	4.11819	0.0212122	FALSE	8	13
Dacu_02316_C1orf101	0.88995	0.89286	0.6964	0.004582	0.006579	0.10956	0.370323	FALSE	8	16
Dacu_02317_CYB5D1	0.1171	0.1184	0.05801	0.002381	0.041054	0.440144	0.253526	FALSE	8	19
Dacu_02319_TCTN3	0.5092	0.50577	1.08755	0.002948	0.002711	0.525532	0.234246	FALSE	8	20
Dacu_02321_F1NIZ4_CHICK	0.07672	0.07733	0.05349	0.001842	0.034434	0.175062	0.337826	FALSE	8	16
Dacu_02322_TMEM108	0.47823	0.479	0.40147	0.001934	0.004816	0.029198	0.432161	FALSE	8	20
Dacu_02323_PARP16	0.16786	0.16884	0.0935	0.00134	0.014332	0.26638	0.302885	FALSE	8	20
Dacu_02324_CYP17A1	0.34194	0.34023	999	0.000939	1e-06	1.58218	0.104223	FALSE	8	20
Dacu_02325_TMEM88	0.09793	0.09764	0.12268	0.002424	0.019762	0.021932	0.441134	FALSE	7	16
Dacu_02326_BTBD10	0.06387	0.06497	0.0001	1e-06	0.010232	1.0046	0.1581	FALSE	8	20
Dacu_02327_EVI5	0.09962	0.10079	0.0001	1e-06	0.005776	1.61653	0.101788	FALSE	8	19
Dacu_02328_CD28	0.96825	0.98449	0.34205	0.003297	0.009639	0.995578	0.159191	FALSE	8	16
Dacu_02329_CDK5RAP1	0.20065	0.2	0.23955	0.002323	0.009698	0.043944	0.416979	FALSE	7	11
Dacu_02330_LRCH2	0.09484	0.09397	0.20784	0.001314	0.006324	0.494828	0.240891	FALSE	8	17
Dacu_02331_mtmr9	0.15033	0.15341	0.0001	2e-06	0.024143	4.87192	0.0136486	FALSE	8	20
Dacu_02333_PDS5B	0.05947	0.05779	0.70836	0.000997	0.001407	5.20253	0.011277	FALSE	8	20
Dacu_02334_CILP	0.17687	0.17634	0.2097	0.003501	0.016695	0.128398	0.360049	FALSE	8	20
Dacu_02335_KIAA1755	0.28672	0.28442	0.37291	0.007435	0.019937	0.268852	0.302051	FALSE	8	14
Dacu_02337_SMG9	0.05709	0.05746	0.0001	1e-06	0.005622	0.639498	0.211946	FALSE	8	19
Dacu_02338_HNRNPU	0.1335	0.13568	0.0001	1e-06	0.006333	1.36762	0.121111	FALSE	8	20
Dacu_02339_RASD1	0.03723	0.03769	0.0001	3e-06	0.027911	1.24427	0.132325	FALSE	8	20
Dacu_02340_N4BP2L2	0.58935	0.59917	0.0001	1e-06	0.008514	9.53783	0.0010064	FALSE	8	20
Dacu_02341_MYRIP	0.56825	0.56609	0.72228	0.0047	0.006508	0.136144	0.356072	FALSE	8	20
Dacu_02342_GFI1B_CHICK	0.08689	0.08925	0.0001	3e-06	0.031622	2.91858	0.0437823	FALSE	8	14
Dacu_02343_OLFM2	0.02103	0.01933	0.17113	0.001392	0.008136	2.17775	0.0700094	FALSE	8	20
Dacu_02344_RB11A_CHICK	0.00548	0.00578	0.0001	8e-06	0.080702	0.424686	0.257304	FALSE	8	19
Dacu_02346_ANXA11	0.16561	0.1674	0.11063	0.003036	0.027443	0.3955	0.264711	FALSE	8	17
Dacu_02347_RAPH1	0.10723	0.10658	0.23429	0.000938	0.004003	0.759532	0.191738	FALSE	8	20
Dacu_02348_DGKZ	0.19511	0.195	0.21049	0.000713	0.003386	0.004914	0.472057	FALSE	8	20
Dacu_02351_NCBP1	0.18219	0.18171	0.27631	0.000596	0.002157	0.086662	0.384232	FALSE	8	17
Dacu_02352_NCBP1	0.32534	0.32312	999	0.000623	1e-06	1.29423	0.127635	FALSE	8	15
Dacu_02353_SLC1A2	0.12089	0.12214	0.0001	1e-06	0.005844	1.45016	0.114251	FALSE	8	20
Dacu_02354_TAL2	0.11455	0.11718	0.0001	1e-06	0.011254	0.57675	0.223795	FALSE	8	20
Dacu_02355_MRPL47	0.36616	0.35636	4.16302	0.004022	0.000966	0.890538	0.172666	FALSE	8	14
Dacu_02356_RASL12	0.16118	0.16297	0.0001	1e-06	0.008659	0.974756	0.161748	FALSE	8	19
Dacu_02357_F1NT19_CHICK	0.13166	0.13288	0.0001	1e-06	0.006137	0.416738	0.259285	FALSE	8	20
Dacu_02358_MLPH	0.46478	0.45868	0.85781	0.007517	0.008763	0.874126	0.174908	FALSE	8	19
Dacu_02360_GLDC	0.09804	0.09743	0.35115	0.000596	0.001698	0.756442	0.192222	FALSE	8	19
Dacu_02361_BMS1	0.10905	0.1067	0.31877	0.003643	0.011429	1.50645	0.109841	FALSE	8	13
Dacu_02362_DTX1	0.04405	0.04453	0.0001	2e-06	0.017903	0.579398	0.223274	FALSE	8	20
Dacu_02364_CREB3L1	0.20711	0.20688	0.22767	0.001058	0.004648	0.8699	0.175491	FALSE	8	20
Dacu_02365_PDCD7	0.13794	0.13491	253.518	0.002184	9e-06	2.43909	0.0591723	FALSE	8	20
Dacu_02366_LGR6	0.23545	0.23268	0.92254	0.002209	0.002394	1.81489	0.0889614	FALSE	8	20
Dacu_02368_B4GALT4	0.45647	0.44104	999	0.009002	9e-06	5.53306	0.00933021	FALSE	8	20
Dacu_02369_HDAC5	0.13162	0.13112	0.21137	0.000664	0.003142	0.155696	0.346575	FALSE	8	19
Dacu_02370_IQCD	0.21002	0.21522	0.0001	3e-06	0.03126	7.59713	0.00292307	FALSE	8	17
Dacu_02371_KDM6B	0.02141	0.02168	0.0001	3e-06	0.030288	1.6713	0.0980423	FALSE	7	18
Dacu_02374_RPAP2	0.4609	0.46442	0.28165	0.003676	0.013053	0.521924	0.235011	FALSE	8	20
Dacu_02375_EIF3I	0.14631	0.15179	0.0001	2e-06	0.02296	3.23323	0.0360792	FALSE	8	16
Dacu_02376_LAMB1	0.10377	0.10417	0.09189	0.002397	0.026083	0.087664	0.383584	FALSE	8	13
Dacu_02378_UBE2T	0.1767	0.18134	0.0001	1e-06	0.011061	1.33372	0.124073	FALSE	8	18
Dacu_02379_LCA5	0.4324	0.42716	0.9205	0.005394	0.00586	1.29251	0.127793	FALSE	8	20
Dacu_02380_LAMB4	0.30011	0.30013	0.29922	0.003622	0.012105	2.6e-05	0.497966	FALSE	8	12
Dacu_02381_GFRA4	0.06192	0.06203	0.05613	0.001408	0.025092	0.00865	0.46295	FALSE	7	15
Dacu_02382_PAMR1	0.14149	0.1404	86.8095	0.000658	8e-06	2.25361	0.0666514	FALSE	8	20
Dacu_02383_BRCA2	0.3194	0.31819	149.527	0.000682	5e-06	1.37625	0.12037	FALSE	8	20
Dacu_02384_CCDC28B	0.10418	0.1024	0.37161	0.002497	0.006718	0.76277	0.191232	FALSE	8	18
Dacu_02385_XRCC6	0.3236	0.32366	0.31812	0.00192	0.006037	0.00035	0.492537	FALSE	8	20
Dacu_02386_HUWE1	0.04248	0.04264	0.02662	0.000141	0.005297	0.235298	0.313811	FALSE	8	20
Dacu_02388_CNNM2	0.11223	0.11139	0.38556	0.000529	0.001372	0.714574	0.198965	FALSE	8	20
Dacu_02389_TAGAP	0.50469	0.50185	999	0.001874	2e-06	3.0045	0.0415168	FALSE	8	20
Dacu_02391_CCDC36	0.32209	0.31088	999	0.006907	7e-06	2.77318	0.0479277	FALSE	8	20
Dacu_02392_LRRC10	0.18404	0.17827	0.61226	0.004712	0.007696	1.52416	0.108496	FALSE	8	20
Dacu_02393_NLGN4X	0.05902	0.05872	0.06905	0.001086	0.015722	0.02743	0.434228	FALSE	8	20
Dacu_02394_G6PC3	0.40588	0.40353	0.62137	0.004407	0.007093	0.211744	0.322702	FALSE	8	19
Dacu_02398_CHCHD5	0.40167	0.40871	0.0001	1e-06	0.009339	1.42198	0.116539	FALSE	8	18
Dacu_02399_ARNTL	0.06456	0.06341	999	0.0007	1e-06	2.97112	0.0423815	FALSE	8	20
Dacu_02400_SCG2	0.25717	0.25686	0.35371	0.000717	0.002026	0.040978	0.41979	FALSE	8	20
Dacu_02401_KCNE4	0.3124	0.31145	0.39485	0.002799	0.007088	0.025934	0.436031	FALSE	8	20
Dacu_02402_LRIF1	0.68605	0.6853	0.72347	0.009878	0.013654	0.011916	0.456538	FALSE	8	20
Dacu_02404_KCNN4	0.16965	0.16656	0.67009	0.004058	0.006057	1.71603	0.0951027	FALSE	8	19
Dacu_02405_SLC22A7	0.39837	0.39456	0.80528	0.004897	0.006081	0.813584	0.183531	FALSE	8	19
Dacu_02407_ctsd	0.45941	0.45547	999	0.001742	2e-06	0.998924	0.158786	FALSE	8	17
Dacu_02408_CEPT1	0.11764	0.11951	0.0001	1e-06	0.006247	1.15471	0.141282	FALSE	8	20
Dacu_02411_ROBO2	0.10812	0.1081	0.11185	0.000333	0.002978	0.000856	0.48833	FALSE	8	20
Dacu_02412_btg5	0.22712	0.23148	0.0001	2e-06	0.020848	3.49094	0.0308527	FALSE	8	18
Dacu_02413_RSPH3	0.80209	0.80384	0.63335	0.002647	0.004179	0.036356	0.424391	FALSE	8	17
Dacu_02414_HEATR7A	0.127	0.12637	0.2141	0.00232	0.010837	0.363844	0.27319	FALSE	8	18
Dacu_02415_GLMN	0.52084	0.51287	999	0.002484	2e-06	0.6703	0.206474	FALSE	8	19
Dacu_02416_HRH3	0.24439	0.2472	0.01486	0.000199	0.01338	2.00129	0.0785825	FALSE	8	20
Dacu_02419_TRIM39	0.46896	0.45571	1.33987	0.012989	0.009695	3.16452	0.0376273	FALSE	8	17
Dacu_02421_ARHGAP31	0.41257	0.40978	0.78105	0.003586	0.004591	1.14397	0.142407	FALSE	8	20
Dacu_02424_MKI67IP	0.42565	0.41411	2.81752	0.006517	0.002313	1.55549	0.106164	FALSE	8	17
Dacu_02426_MUC15	0.64259	0.63048	999	0.007035	7e-06	2.837	0.0460581	FALSE	8	20
Dacu_02427_CLPX	0.06584	0.06735	0.0001	2e-06	0.020039	2.70886	0.0498963	FALSE	8	20
Dacu_02428_KIAA1107	0.32573	0.33184	0.02645	0.000379	0.01434	10.225	0.000692734	FALSE	8	20
Dacu_02429_DENND4A	0.09586	0.0961	0.06661	0.000523	0.007853	0.114156	0.367731	FALSE	8	20
Dacu_02430_LRP6	0.04883	0.04961	0.00592	0.000157	0.026492	3.43346	0.0319441	FALSE	8	20
Dacu_02431_si_dkey-106c17.3	0.09823	0.09453	999	0.002905	3e-06	9.37504	0.0010998	FALSE	8	20
Dacu_02433_SMARCAL1	0.45966	0.45512	3.82257	0.003003	0.000786	3.17071	0.0374849	FALSE	8	20
Dacu_02434_HAS1	0.06968	0.07009	0.05371	0.001536	0.028605	0.12186	0.363513	FALSE	8	19
Dacu_02435_GART	0.20263	0.20173	0.33834	0.001241	0.003668	0.290212	0.295042	FALSE	8	20
Dacu_02436_PARL	0.17318	0.17522	0.0001	1e-06	0.005288	1.06877	0.150612	FALSE	8	20
Dacu_02438_RASAL1	0.12997	0.13026	0.0715	0.000307	0.004294	0.051846	0.409941	FALSE	8	17
Dacu_02440_TXLNA	0.11766	0.11968	0.03225	0.000784	0.024294	2.15426	0.0710875	FALSE	8	20
Dacu_02441_RSRC1	0.38638	0.389	0.17148	0.001229	0.00717	2.2669	0.0660818	FALSE	8	20
Dacu_02442_BEST3	0.34263	0.34389	0.1771	0.000679	0.003835	0.297506	0.292725	FALSE	8	20
Dacu_02443_CRYZL1	0.23504	0.22867	999	0.003719	4e-06	4.2704	0.0193909	FALSE	8	19
Dacu_02444_taf9b	0.08053	0.08265	0.0001	3e-06	0.028262	1.67479	0.0978088	FALSE	7	14
Dacu_02445_SPG21	0.04178	0.04284	0.0001	3e-06	0.025347	1.34501	0.123077	FALSE	8	20
Dacu_02446_GNB4	0.01797	0.01617	999	0.001393	1e-06	6.24475	0.0062281	FALSE	8	20
Dacu_02448_BRDT	0.41047	0.40625	999	0.002673	3e-06	6.54487	0.00525936	FALSE	8	19
Dacu_02449_ATP13A1	0.14285	0.14135	0.32066	0.001714	0.005345	1.37545	0.120439	FALSE	8	20
Dacu_02450_sc_d0413	0.28235	0.28191	0.44207	0.000792	0.001792	0.07985	0.38875	FALSE	8	20
Dacu_02451_ZBTB34	0.05134	0.05144	0.04099	0.000853	0.020805	0.04109	0.419682	FALSE	8	18
Dacu_02452_OSBPL2	0.14631	0.14555	999	0.000834	1e-06	1.39268	0.118977	FALSE	8	20
Dacu_02453_ZBTB43	0.06458	0.06578	0.0001	4e-06	0.036859	4.47121	0.0172353	FALSE	8	17
Dacu_02455_ZC3HAV1	0.4248	0.41726	0.87893	0.009852	0.011209	1.35923	0.121835	FALSE	8	15
Dacu_02457_FAM125A	0.33506	0.34026	0.11847	0.001787	0.015086	0.833462	0.180637	FALSE	7	18
Dacu_02458_ACSL3	0.22165	0.22164	0.22252	0.001419	0.006375	1.6e-05	0.498404	FALSE	8	20
Dacu_02459_PTPLAD1	0.27117	0.27371	0.11485	0.001653	0.014395	0.642614	0.211383	FALSE	8	18
Dacu_02460_NBEAL1	0.15418	0.15414	0.15932	0.000682	0.004283	0.001532	0.484389	FALSE	8	19
Dacu_02462_CLASP1	0.07546	0.07529	0.09896	0.000354	0.003578	0.056386	0.406151	FALSE	8	20
Dacu_02463_ADRM1	0.05153	0.05189	0.0001	1e-06	0.005808	0.405354	0.262169	FALSE	8	19
Dacu_02464_LMCD1	0.15908	0.15585	999	0.002687	3e-06	2.8013	0.0470938	FALSE	8	20
Dacu_02465_WHAMM	0.21335	0.21365	0.19611	0.002906	0.014816	0.02071	0.442786	FALSE	8	17
Dacu_02466_FURIN	0.11799	0.11888	0.07615	0.002247	0.029515	0.470368	0.246409	FALSE	8	20
Dacu_02467_C3orf32	0.23853	0.2341	999	0.003612	4e-06	4.1817	0.0204313	FALSE	8	20
Dacu_02468_ITIH2	0.20225	0.20051	0.4028	0.002682	0.006659	0.975236	0.161689	FALSE	8	17
Dacu_02469_YEATS2	0.19519	0.19495	0.22754	0.001033	0.004538	0.040824	0.419939	FALSE	8	20
Dacu_02470_DSN1	0.4744	0.46763	1.01562	0.005446	0.005362	0.428414	0.256384	FALSE	8	18
Dacu_02471_MPP3	0.16542	0.1678	0.0001	1e-06	0.008332	2.75953	0.0483382	FALSE	8	20
Dacu_02472_C20orf152	0.65977	0.66625	0.35204	0.003012	0.008555	0.6871	0.203576	FALSE	8	16
Dacu_02473_Q5ZMW1_CHICK	0.1398	0.13281	999	0.00398	4e-06	16.3183	2.67722e-05	TRUE	8	20
Dacu_02474_UXT	0.4222	0.42212	0.4264	0.003119	0.007314	4.8e-05	0.497236	FALSE	8	18
Dacu_02475_EZR	0.13274	0.13211	0.17857	0.001616	0.009052	0.110282	0.369912	FALSE	8	20
Dacu_02476_KPNA6	0.08281	0.08446	0.0356	0.000886	0.024872	0.786788	0.187537	FALSE	8	20
Dacu_02477_C17orf105	0.27072	0.26581	999	0.004956	5e-06	1.43707	0.115307	FALSE	8	18
Dacu_02479_BBOX1	0.32676	0.326	0.40127	0.002086	0.005199	0.0393	0.421428	FALSE	8	19
Dacu_02481_CSGALNACT2	0.05297	0.05295	0.05388	0.002093	0.038842	0.000534	0.490782	FALSE	8	19
Dacu_02482_TTC38	0.2846	0.28683	0.20887	0.003927	0.018801	0.16174	0.34378	FALSE	8	13
Dacu_02485_DDX54	0.12819	0.12745	0.20579	0.001906	0.009261	0.312772	0.287992	FALSE	8	17
Dacu_02486_IRAK1BP1	0.31411	0.31813	0.0001	1e-06	0.009317	2.06409	0.0754024	FALSE	8	20
Dacu_02487_CUL7	0.15549	0.15597	0.0789	0.000272	0.003452	0.434904	0.254796	FALSE	8	20
Dacu_02488_C12orf52	0.38614	0.39474	0.0001	2e-06	0.01983	4.72455	0.0148675	FALSE	8	14
Dacu_02489_DUSP3	0.15785	0.15506	0.2222	0.006874	0.030936	0.129524	0.359463	FALSE	8	19
Dacu_02490_SOST	0.23332	0.23487	0.0001	1e-06	0.005976	1.01654	0.156671	FALSE	8	20
Dacu_02491_SLC24A5	0.24384	0.24257	0.34994	0.003123	0.008924	0.232258	0.314927	FALSE	8	17
Dacu_02492_RWDD3	0.40145	0.40168	0.37866	0.001999	0.005279	0.001532	0.484389	FALSE	8	19
Dacu_02495_zgc_86609	0.22948	0.22424	213.806	0.00299	1.4e-05	2.65179	0.0517167	FALSE	8	20
Dacu_02497_DQX1	0.10911	0.1071	0.26251	0.004804	0.0183	2.75091	0.0485994	FALSE	8	19
Dacu_02498_ADORA1	0.60214	0.59298	1.91514	0.008766	0.004577	1.28039	0.128914	FALSE	8	20
Dacu_02499_SYTL3	0.5676	0.56462	1.17186	0.002793	0.002383	0.30459	0.29051	FALSE	8	18
Dacu_02500_BSDC1	0.26589	0.27132	0.0001	1e-06	0.011608	3.56961	0.0294231	FALSE	8	14
Dacu_02501_TEF	0.34426	0.33862	999	0.002833	3e-06	2.96453	0.0425546	FALSE	8	20
Dacu_02502_IQCB1	0.43822	0.44028	0.26809	0.00154	0.005746	0.26143	0.30457	FALSE	8	19
Dacu_02503_PLS3	0.06891	0.06826	0.17884	0.001169	0.006537	0.559022	0.227327	FALSE	8	19
Dacu_02505_AGTR2	0.19633	0.19596	0.25081	0.00222	0.00885	0.042918	0.41794	FALSE	8	20
Dacu_02508_PER1	0.12003	0.11891	0.16598	0.00596	0.035907	0.764134	0.191019	FALSE	7	14
Dacu_02509_KLHL6	0.16319	0.16084	0.83616	0.001559	0.001865	1.8533	0.0867002	FALSE	8	20
Dacu_02511_HCCS	0.26029	0.25506	999	0.003131	3e-06	2.63404	0.0522978	FALSE	8	20
Dacu_02512_FAM123C	0.3698	0.37227	0.10304	0.000564	0.00547	1.57694	0.104601	FALSE	8	20
Dacu_02513_RASGEF1A	0.05279	0.0522	0.10157	0.001342	0.013213	0.32915	0.28308	FALSE	8	19
Dacu_02514_COL6A1	0.32835	0.32769	0.41708	0.001376	0.0033	0.07068	0.395175	FALSE	8	19
Dacu_02515_COL6A2	0.30398	0.30631	0.17843	0.001669	0.009355	0.613578	0.216722	FALSE	8	19
Dacu_02517_slc2a5	0.13935	0.14376	0.0001	2e-06	0.024578	5.60513	0.00895398	FALSE	7	13
Dacu_02519_sema3gb	0.10059	0.09928	0.21961	0.001743	0.007935	0.914252	0.169494	FALSE	8	19
Dacu_02520_F1NRA6_CHICK	0.06149	0.06316	0.0001	3e-06	0.032338	2.90194	0.0442365	FALSE	8	19
Dacu_02522_ZBTB8A	0.06599	0.06709	0.0001	3e-06	0.026347	3.12503	0.0385492	FALSE	8	20
Dacu_02526_GYS1	0.04813	0.04756	0.12598	0.00078	0.006194	0.600988	0.219101	FALSE	8	20
Dacu_02527_MFN1	0.15268	0.15431	0.04796	0.000539	0.011235	0.75624	0.192254	FALSE	8	18
Dacu_02529_GRAMD1B	0.14485	0.13938	1.98512	0.004111	0.002071	9.14328	0.00124817	FALSE	8	19
Dacu_02530_LPAR2	0.07907	0.07707	37.1681	0.001374	3.7e-05	3.14126	0.0381674	FALSE	8	20
Dacu_02531_ETV4	0.28342	0.28551	0.13587	0.001149	0.00846	0.42753	0.256602	FALSE	8	20
Dacu_02532_ZNF639	0.11008	0.10898	111.406	0.001022	9e-06	2.44222	0.0590544	FALSE	8	20
Dacu_02533_SV2B	0.20833	0.20491	0.91001	0.00401	0.004407	3.74661	0.0264574	FALSE	8	19
Dacu_02534_NGFR	0.19728	0.19739	0.18519	0.001177	0.006356	0.002688	0.479326	FALSE	8	20
Dacu_02535_NXPH3	0.1164	0.11415	0.34516	0.001702	0.004932	0.5448	0.230225	FALSE	8	19
Dacu_02536_SFTPD	0.30926	0.30849	0.34777	0.006065	0.01744	0.029906	0.431352	FALSE	8	16
Dacu_02537_IGDCC4	0.26197	0.26239	0.2393	0.004167	0.017412	0.053528	0.408517	FALSE	8	19
Dacu_02540_NAA60	0.07026	0.0708	0.0001	1e-06	0.005419	0.35603	0.27536	FALSE	8	20
Dacu_02541_E1C8K0_CHICK	0.15684	0.15525	0.29212	0.003255	0.011142	0.752514	0.192841	FALSE	8	15
Dacu_02542_MYEF2	0.05713	0.05643	0.19007	0.000797	0.004193	0.645438	0.210874	FALSE	8	20
Dacu_02543_STX6	0.15401	0.14814	127.587	0.002414	1.9e-05	2.34142	0.0629875	FALSE	8	19
Dacu_02544_FTCD	0.19688	0.19931	0.0001	1e-06	0.006936	2.39184	0.0609852	FALSE	8	20
Dacu_02545_PCNX	0.13327	0.13232	0.35194	0.000766	0.002176	1.35715	0.122016	FALSE	8	20
Dacu_02546_aurkb	0.09555	0.09831	0.0001	2e-06	0.020724	2.36695	0.0619643	FALSE	8	13
Dacu_02548_TMEM107	0.10246	0.1064	0.05982	0.003306	0.055261	0.258894	0.305441	FALSE	7	11
Dacu_02550_KIAA1614	0.54555	0.54406	0.77689	0.002647	0.003408	0.198822	0.327837	FALSE	8	19
Dacu_02551_GMIP	0.24343	0.24184	966.936	0.000937	1e-06	1.82478	0.0883729	FALSE	8	20
Dacu_02552_MBL2	0.42098	0.4313	0.0001	2e-06	0.019716	3.53315	0.0300767	FALSE	8	13
Dacu_02553_TULP4	0.07731	0.07681	0.20816	0.000445	0.002136	0.602272	0.218856	FALSE	8	20
Dacu_02554_NXNL1	0.3993	0.38906	1.5578	0.008532	0.005477	1.6644	0.0985049	FALSE	8	20
Dacu_02555_PDCD11	0.35673	0.35376	0.89062	0.002497	0.002804	1.38808	0.119364	FALSE	8	20
Dacu_02558_CALHM3	0.31674	0.30848	999	0.004588	5e-06	4.74059	0.0147295	FALSE	8	20
Dacu_02559_HECA	0.07175	0.07021	0.35482	0.001085	0.003058	1.11838	0.145134	FALSE	8	20
Dacu_02560_MAT1A	0.10687	0.10828	0.0001	1e-06	0.01413	1.21708	0.134967	FALSE	7	17
Dacu_02563_ARHGEF4	0.06897	0.06996	0.0001	1e-06	0.006763	0.898744	0.171559	FALSE	8	20
Dacu_02565_SLC24A6	0.1752	0.17383	0.51075	0.001659	0.003248	0.557618	0.227611	FALSE	8	15
Dacu_02566_klhl13	0.01181	0.01195	0.0001	2e-06	0.016108	0.554008	0.228342	FALSE	8	20
Dacu_02567_NEURL	0.13424	0.13266	0.262	0.00193	0.007366	0.464746	0.247707	FALSE	8	20
Dacu_02568_HSPA8	0.02096	0.02103	0.0001	1e-06	0.005016	0.284052	0.297029	FALSE	8	20
Dacu_02569_DYDC1	0.15474	0.15241	0.25753	0.00696	0.027026	0.183666	0.334121	FALSE	8	17
Dacu_02570_WWC1	0.21325	0.21446	0.07918	0.000381	0.00481	0.756096	0.192277	FALSE	8	20
Dacu_02572_MICAL2	0.26495	0.26524	0.24427	0.001793	0.007339	0.011436	0.457419	FALSE	8	19
Dacu_02573_PPFIA4	0.06496	0.06085	0.74504	0.002361	0.003169	11.0707	0.00043852	FALSE	8	20
Dacu_02574_C11orf63	0.39598	0.39337	0.69266	0.005072	0.007322	0.472066	0.246019	FALSE	8	20
Dacu_02575_ZC3H7B	0.15814	0.15695	0.32819	0.001132	0.003449	0.59736	0.219794	FALSE	8	20
Dacu_02576_SERAC1	0.15473	0.15248	0.34836	0.002747	0.007884	1.21128	0.13554	FALSE	8	20
Dacu_02577_MAP3K9	0.15961	0.15712	79.1278	0.001439	1.8e-05	5.83419	0.00785881	FALSE	8	20
Dacu_02578_F3	0.50335	0.49423	999	0.005283	5e-06	3.1264	0.0385169	FALSE	8	16
Dacu_02579_EXOSC3	0.14113	0.14109	0.14373	0.002345	0.016312	0.000296	0.493137	FALSE	8	18
Dacu_02580_BMPR2	0.12842	0.12787	0.21543	0.000626	0.002905	0.16714	0.341333	FALSE	8	19
Dacu_02581_CEL	0.20235	0.20838	0.04887	0.001471	0.0301	2.80457	0.046998	FALSE	8	14
Dacu_02583_CRTAM	0.50485	0.51531	0.2373	0.003382	0.014251	1.03898	0.154029	FALSE	8	13
Dacu_02584_SH3PXD2A	0.19546	0.19323	0.89194	0.001405	0.001575	1.93996	0.0818363	FALSE	8	20
Dacu_02585_PTK7	0.19766	0.19741	0.22339	0.001165	0.005213	0.02139	0.441861	FALSE	8	20
Dacu_02586_FARSB	0.16491	0.16013	999	0.002473	2e-06	6.26476	0.00615815	FALSE	8	20
Dacu_02587_PDIA3	0.12152	0.11932	0.37664	0.00282	0.007486	1.20496	0.136166	FALSE	8	20
Dacu_02589_TMEM101	0.10182	0.09585	999	0.003675	4e-06	5.9695	0.0072777	FALSE	8	20
Dacu_02591_TDRD3	0.14822	0.14715	0.24497	0.002747	0.011214	0.533462	0.232577	FALSE	8	19
Dacu_02592_AKT1S1	0.23687	0.23701	0.22767	0.001817	0.007983	0.000876	0.488194	FALSE	8	20
Dacu_02593_RNASEL	0.68228	0.68648	0.52585	0.006585	0.012522	0.209332	0.323646	FALSE	8	15
Dacu_02595_DNASE1	0.32252	0.31381	999	0.005466	5e-06	4.13617	0.0209881	FALSE	8	16
Dacu_02596_XPR1	0.09837	0.09709	0.34606	0.000737	0.00213	0.74688	0.193733	FALSE	8	19
Dacu_02597_PLEKHB2	0.17544	0.16776	0.71473	0.006613	0.009253	2.10315	0.0734982	FALSE	8	20
Dacu_02598_DKK3	0.25706	0.25496	725.819	0.001303	2e-06	1.75412	0.0926799	FALSE	8	19
Dacu_02600_LSS	0.38155	0.38219	0.33098	0.002006	0.006061	0.033824	0.427041	FALSE	8	19
Dacu_02601_MGAT4C	0.51654	0.51308	999	0.001572	2e-06	0.99836	0.158854	FALSE	8	16
Dacu_02602_ATR	0.15816	0.15781	0.20393	0.000922	0.004521	0.118526	0.365319	FALSE	8	20
Dacu_02603_MYO6	0.11414	0.11388	0.14205	0.000739	0.005201	0.06222	0.40151	FALSE	8	18
Dacu_02604_OBFC1	0.32185	0.31834	999	0.002369	2e-06	2.51221	0.0564836	FALSE	8	20
Dacu_02605_ACBD6	0.35059	0.34038	999	0.003304	3e-06	2.6071	0.053193	FALSE	8	18
Dacu_02606_SLC35B1	0.26347	0.25972	999	0.002057	2e-06	2.68274	0.0507204	FALSE	8	18
Dacu_02608_KDM5C	0.07204	0.07175	0.10759	0.000621	0.005772	0.234026	0.314277	FALSE	8	20
Dacu_02609_CAP1	0.20399	0.20579	0.09181	0.001202	0.013095	0.587592	0.221676	FALSE	8	19
Dacu_02610_SLC27A1	0.17166	0.17512	0.0001	1e-06	0.012761	4.85644	0.0137716	FALSE	8	20
Dacu_02612_PIK3CA	0.03476	0.03437	0.06316	0.000485	0.007675	0.268976	0.30201	FALSE	8	20
Dacu_02613_SDS	0.20858	0.20979	0.12041	0.001486	0.012337	0.250294	0.308434	FALSE	8	18
Dacu_02614_WDR44	0.04388	0.04292	0.11771	0.001851	0.015724	1.60286	0.102749	FALSE	8	16
Dacu_02618_HSPBAP1	0.34213	0.34002	0.55994	0.003066	0.005476	0.286816	0.296134	FALSE	8	20
Dacu_02619_SYNJ2	0.20173	0.2009	0.35265	0.001128	0.003199	0.317152	0.286662	FALSE	8	20
Dacu_02620_TIMM17A	0.08663	0.07877	0.76694	0.005993	0.007814	3.45464	0.0315372	FALSE	8	20
Dacu_02621_SENP6	0.27365	0.27694	0.0001	1e-06	0.006959	5.55903	0.00919282	FALSE	8	20
Dacu_02622_ZC3H10	0.01821	0.01848	0.0001	2e-06	0.01785	0.547658	0.229638	FALSE	8	20
Dacu_02623_NPL	0.34431	0.34881	0.20329	0.00158	0.007772	0.112588	0.368608	FALSE	8	13
Dacu_02624_FAM117A	0.6427	0.64191	0.70452	0.002875	0.004081	0.0059	0.469387	FALSE	8	15
Dacu_02625_RARS	0.1294	0.13128	0.04004	0.000549	0.013708	1.17604	0.139082	FALSE	8	20
Dacu_02626_LMOD1	0.40672	0.40828	0.34459	0.004816	0.013975	0.083838	0.386081	FALSE	8	20
Dacu_02627_SHISA4	0.2893	0.28357	0.80167	0.004591	0.005726	0.60195	0.218917	FALSE	8	20
Dacu_02628_ASAP3	0.10193	0.10288	0.0001	1e-06	0.007898	2.14155	0.0716783	FALSE	8	20
Dacu_02629_Q5ZJD2_CHICK	0.19741	0.19747	0.18882	0.000794	0.004208	0.001316	0.485531	FALSE	8	20
Dacu_02630_REPS1	0.11718	0.1142	1.11451	0.001551	0.001392	3.54778	0.0298125	FALSE	8	20
Dacu_02631_SDSL	0.23612	0.23515	0.26809	0.006235	0.023258	0.03635	0.424397	FALSE	8	14
Dacu_02633_XRN1	0.23563	0.23727	0.12187	0.000753	0.006175	0.666146	0.207199	FALSE	8	20
Dacu_02634_tmem229b	0.10446	0.09758	0.25059	0.0203	0.08101	1.19131	0.137532	FALSE	8	12
Dacu_02636_ITSN1	0.08056	0.08065	0.11034	0.000289	0.002623	0.02763	0.433991	FALSE	8	20
Dacu_02637_CACNA1G	0.13745	0.13565	1.46308	0.001018	0.000696	5.90214	0.00756124	FALSE	8	20
Dacu_02638_SLC8A3	0.10203	0.0998	999	0.001328	1e-06	1.35768	0.12197	FALSE	8	20
Dacu_02639_HSPH1	0.22309	0.22086	0.658	0.001887	0.002868	1.41687	0.11696	FALSE	8	20
Dacu_02640_DIRC2	0.16147	0.16066	0.30825	0.000967	0.003137	0.190738	0.331152	FALSE	8	20
Dacu_02641_C7orf50	0.17793	0.18236	0.0001	1e-06	0.011787	0.8083	0.184312	FALSE	7	12
Dacu_02642_PPT1	0.32367	0.32721	0.0001	1e-06	0.007069	1.49752	0.110527	FALSE	7	15
Dacu_02643_SLC12A1	0.13201	0.13581	0.02853	0.000845	0.029605	2.63419	0.0522926	FALSE	8	19
Dacu_02645_USP47	0.10564	0.10577	0.09181	0.000508	0.005535	0.021172	0.442156	FALSE	8	20
Dacu_02646_CABLES2	0.12179	0.12328	0.0001	1e-06	0.009785	1.3288	0.12451	FALSE	8	19
Dacu_02647_UBL4B	0.19959	0.18835	999	0.006404	6e-06	4.87786	0.0136016	FALSE	8	20
Dacu_02648_C20orf151	0.43718	0.43464	0.73372	0.004015	0.005473	0.429934	0.256011	FALSE	8	16
Dacu_02650_MCM3AP	0.3313	0.33035	0.76124	0.000892	0.001172	0.485768	0.242911	FALSE	8	20
Dacu_02651_TEX26	0.30252	0.29698	999	0.00279	3e-06	2.94316	0.0431208	FALSE	8	16
Dacu_02652_usp11	0.13556	0.13619	0.06871	0.000485	0.007065	0.44721	0.251831	FALSE	8	20
Dacu_02653_POFUT2	0.35532	0.35222	0.70655	0.003455	0.00489	0.670662	0.20641	FALSE	8	20
Dacu_02654_atp5o	0.55746	0.56544	0.0001	1e-06	0.00625	1.06226	0.151351	FALSE	8	19
Dacu_02655_SFMBT2	0.24585	0.24586	0.245	0.001879	0.007668	2.2e-05	0.498129	FALSE	8	14
Dacu_02657_TBC1D17	0.11741	0.1184	0.04183	0.000433	0.010349	0.528194	0.233684	FALSE	8	20
Dacu_02658_GK5	0.29468	0.28379	999	0.00679	7e-06	4.94557	0.0130788	FALSE	8	20
Dacu_02662_KCNE1	0.24488	0.22991	2.87789	0.014026	0.004874	3.50551	0.0305825	FALSE	8	20
Dacu_02664_USPL1	0.61075	0.61515	0.27864	0.002248	0.008068	1.45111	0.114175	FALSE	8	20
Dacu_02665_GATA5	0.12276	0.12173	0.48113	0.001446	0.003005	0.869878	0.175495	FALSE	8	19
Dacu_02666_RPL11	0.01247	0.01277	0.0001	2e-06	0.02037	0.035036	0.42576	FALSE	8	20
Dacu_02667_DUT	0.33737	0.34053	0.27536	0.005991	0.021757	0.05171	0.410057	FALSE	8	14
Dacu_02668_TCEA3	0.14634	0.14668	0.11771	0.001293	0.010986	0.033432	0.42746	FALSE	8	19
Dacu_02669_RABIF	0.10364	0.09867	999	0.003599	4e-06	1.46915	0.11274	FALSE	8	20
Dacu_02670_KLHL31	0.13941	0.14175	0.06758	0.002273	0.033627	1.57704	0.104593	FALSE	8	20
Dacu_02672_KBTBD11	0.08985	0.09016	0.0001	1e-06	0.005071	1.05157	0.152572	FALSE	7	17
Dacu_02673_RAG1	0.17675	0.17578	0.34229	0.001451	0.00424	0.635716	0.212633	FALSE	8	20
Dacu_02674_DHX9	0.15448	0.15253	1.13125	0.001249	0.001104	3.3861	0.0328741	FALSE	8	20
Dacu_02675_RBM19	0.20916	0.20921	0.20467	0.002152	0.010515	0.000944	0.487745	FALSE	8	17
Dacu_02676_ABCD3	0.10881	0.10801	0.34912	0.000804	0.002304	0.644258	0.211087	FALSE	8	19
Dacu_02677_RCAN1	0.40064	0.40701	0.0001	1e-06	0.008296	1.55341	0.106316	FALSE	8	20
Dacu_02678_NPY1R	0.22659	0.22689	0.19844	0.001242	0.006261	0.011912	0.456545	FALSE	8	20
Dacu_02680_DLC1	0.21439	0.21386	0.31299	0.001083	0.003459	0.155212	0.346802	FALSE	8	20
Dacu_02681_SPATA20	0.1935	0.19073	686.144	0.001606	2e-06	4.75199	0.0146322	FALSE	8	20
Dacu_02682_ATP1B3	0.77235	0.75464	1.69004	0.011199	0.006627	0.62533	0.214537	FALSE	8	19
Dacu_02683_OPRD1	0.07542	0.07686	0.0001	1e-06	0.014204	0.48342	0.243439	FALSE	8	20
Dacu_02684_CYP2A13	0.25481	0.25059	0.8722	0.005842	0.006698	2.87031	0.0451139	FALSE	8	17
Dacu_02685_DLX4	0.14909	0.15205	0.0001	1e-06	0.012598	1.83904	0.0875319	FALSE	8	18
Dacu_02686_SNX9	0.13058	0.1304	0.15267	0.000764	0.005005	0.015928	0.449784	FALSE	8	20
Dacu_02688_SHCBP1L	0.20941	0.20309	999	0.003528	4e-06	6.86825	0.00438703	FALSE	8	19
Dacu_02690_map3k3	0.05286	0.05324	0.03429	0.000831	0.024224	0.178002	0.336548	FALSE	8	18
Dacu_02691_DLX3	0.1338	0.13656	0.0001	2e-06	0.015504	2.00636	0.0783204	FALSE	8	20
Dacu_02692_TRDMT1	0.31344	0.31331	0.33677	0.001044	0.003099	0.002242	0.481117	FALSE	8	18
Dacu_02693_TMA16	0.21762	0.22148	0.0001	1e-06	0.013615	1.52011	0.108802	FALSE	8	19
Dacu_02698_SEMA5B	0.04966	0.04936	0.08063	0.000471	0.005838	0.172868	0.338788	FALSE	8	20
Dacu_02700_TCEB3	0.27586	0.27925	0.21233	0.009608	0.045251	0.644676	0.211011	FALSE	8	18
Dacu_02701_PPIP5K1	0.11655	0.11737	0.07015	0.001289	0.018376	0.693574	0.202476	FALSE	8	19
Dacu_02702_RCC1	0.13872	0.14041	0.0001	1e-06	0.010315	2.08405	0.0744225	FALSE	8	20
Dacu_02703_CLIC6	0.60299	0.60091	999	0.001375	1e-06	1.71848	0.0949445	FALSE	8	18
Dacu_02704_SFR1	0.48117	0.48442	0.2662	0.002185	0.008208	0.182978	0.334413	FALSE	8	20
Dacu_02705_EPN3	0.26984	0.27115	0.15454	0.000884	0.005718	0.248976	0.308899	FALSE	8	20
Dacu_02706_SLC39A9	0.12064	0.1193	0.20502	0.001565	0.007632	0.177694	0.336681	FALSE	8	20
Dacu_02707_C20orf20	0.05827	0.05932	0.0001	2e-06	0.020249	0.738208	0.195118	FALSE	8	19
Dacu_02708_MYCBPAP	0.41739	0.41919	0.28308	0.002353	0.008312	0.330892	0.282567	FALSE	8	20
Dacu_02709_KATNAL1	0.07958	0.08043	0.0001	1e-06	0.006058	0.936884	0.16654	FALSE	8	20
Dacu_02711_FZD7	0.05544	0.05569	0.0001	1e-06	0.005188	0.675552	0.205561	FALSE	8	20
Dacu_02713_UGGT1	0.11653	0.11479	0.49423	0.001243	0.002515	2.52864	0.0558983	FALSE	8	20
Dacu_02714_RSAD1	0.3352	0.33719	0.20939	0.002243	0.010714	0.295032	0.293507	FALSE	8	20
Dacu_02715_IHH	0.16003	0.16147	0.0001	1e-06	0.006198	1.41796	0.11687	FALSE	8	20
Dacu_02718_ARHGEF10	0.11997	0.11939	0.29059	0.000655	0.002255	0.660518	0.208189	FALSE	8	19
Dacu_02719_PPP2R2C	0.05064	0.05106	0.0001	1e-06	0.010654	0.962416	0.163289	FALSE	8	20
Dacu_02720_WDR96	0.31442	0.31208	1.15207	0.001678	0.001456	1.48156	0.111765	FALSE	8	20
Dacu_02721_hlxb9lb	0.13086	0.12781	0.60474	0.002894	0.004786	1.07643	0.149749	FALSE	4	12
Dacu_02722_CLN8	0.40318	0.39193	1.05249	0.010212	0.009702	1.57614	0.104659	FALSE	8	20
[truncated: 11,166 more rows]

## Sheet: Table S5-candidate by pressure
Table S5. Genes with significantly elevated omega values in the ancestral branch of pit viper lineage.
Gene_identifier	One-ratio	Two-ratio		Likelihood-ratio tests		Number of species in OGGs
	ω	ω0	ω1	2(lnL)	P-value	pitvipers	total
Dacu_07982_TRPA1	0.3432	0.29131	999	31.4546	1.02078e-08	8	18
Dacu_03598_LPHN2	0.03732	0.03378	88.6103	22.1542	1.258e-06	8	20
Dacu_13864_kdrl	0.221	0.21184	2.27855	20.9271	2.38545e-06	8	18
Dacu_00743_ENPP3	0.4537	0.43424	999	17.1935	1.68798e-05	8	16
Dacu_05369_TMEM9B	0.30223	0.26143	999	16.6603	2.23534e-05	8	20
Dacu_02473_Q5ZMW1_CHICK	0.1398	0.13281	999	16.3183	2.67722e-05	8	20
Dacu_06796_kcnk4	0.164	0.14988	0.76233	16.2521	2.77238e-05	8	14
Dacu_01999_DPY19L4	0.15973	0.15196	175.901	14.2095	8.1771e-05	8	20
Dacu_18241_KCNC2	0.13878	0.12912	999	14.1691	8.35462e-05	8	20
Dacu_18765_AKR1D1	0.16164	0.15324	999	14.1302	8.52903e-05	8	20
Dacu_03350_CLCN5	0.05978	0.05683	0.33876	13.9908	9.18548e-05	8	20

## Sheet: Table S6-candidate genes
Table S6. Number of pit viper-specific amino acid substitutions of the 47 candidate genes.
Gene	RefGene	Description	Gene Length(AA)	Number of Pit viper-specific Substitutions	Proportion of Pit viper-specific Substitutions	Pit viper-specific Substitutions	Positively selected site identified by PAML branch-site model
ADAMTS2	Dacu_09054_ADAMTS2	ADAM Metallopeptidase With Thrombospondin Type 1 Motif 2	972	3	0.00308642	D13E, R812K, P946L,	13 , 812 , 906 , 946, 964,
AGTR1	Dacu_03722_AGTR1	Angiotensin II Receptor Type 1	362	0	0	-	none
AKR1D1	Dacu_18765_AKR1D1	Aldo-Keto Reductase Family 1 Member D1	296	3	0.0101351	S10A, H29Y, I89V,	10, 29, 89,
C1QL2	Dacu_16100_C1QL2	Complement C1q Like 2	344	2	0.00581395	E19G, P132A,	19, 56,
CAST	Dacu_20332_CAST	Calpastatin	459	2	0.0043573	E102K, P322A,	102, 322, 430,
CERS6	Dacu_14306_cers6	Ceramide Synthase 6	383	1	0.00261097	S150T,	150,
CHMP6	Dacu_08491_CHMP6	Charged Multivesicular Body Protein 6	200	0	0	-	none
CLCN5	Dacu_03350_CLCN5	Chloride Voltage-Gated Channel 5	804	4	0.00497512	Q168E, L206V, H539P, S733P,	149, 165, 168, 206, 539, 650, 733,
COQ5	Dacu_01516_COQ5	Coenzyme Q5, Methyltransferase	311	1	0.00321543	K165Q,	165,
CRYAB	Dacu_18108_CRYAB	Crystallin Alpha B	174	0	0	-	25, 96, 109, 165,
CYBB	Dacu_14895_CYBB	Cytochrome B-245 Beta Chain	570	0	0	-	none
DECR2	Dacu_09278_DECR2	2,4-Dienoyl-CoA Reductase 2	294	0	0	-	282,
DPY19L4	Dacu_01999_DPY19L4	Dpy-19 Like 4	718	4	0.00557103	G30D, T173A, R242K, S470T,	28, 30, 173, 242, 470,
ENPP3	Dacu_00743_ENPP3	Ectonucleotide Pyrophosphatase 3	848	5	0.00589623	M88I, Y266F, D368N, N528T, S775P,	63, 88, 123, 368, 420, 528, 559, 773, 775, 809,
F1NPK8	Dacu_07754_F1NPK8_CHICK	Uncharacterized protein in Chicken	357	1	0.00280112	L51F,	51, 95, 194,
FAM58A	Dacu_04980_FAM58A	Family With Sequence Similarity 58 Member A	239	1	0.0041841	M52T,	7, 52,
GK5	Dacu_02658_GK5	Glycerol Kinase 5	396	4	0.010101	H5R, L22V, V33I, M298V,	5, 22, 23, 33, 298,
HABP4	Dacu_07168_HABP4	Hyaluronan Binding Protein 4	390	2	0.00512821	T47A, G355S,	47, 355,
HRH2	Dacu_06790_HRH2	Histamine Receptor H2	362	3	0.00828729	T162M, P273R, N332H,	162, 273,
KCNC2	Dacu_18241_KCNC2	Potassium Voltage-Gated Channel Subfamily C Member 2	653	1	0.00153139	P575T,	198, 220, 231, 575,
KCNH8	Dacu_00007_KCNH8	Potassium Voltage-Gated Channel Subfamily H Member 8	1080	5	0.00462963	S137T, P685S, N801S, N826D, V828L,	137, 801, 826, 828, 950,
KCNK17	Dacu_17208_KCNK17	Potassium Two Pore Domain Channel Subfamily K Member 17	312	1	0.00320513	T197S,	197,
KCNK4	Dacu_06796_kcnk4	Potassium Two Pore Domain Channel Subfamily K Member 4	464	10	0.0215517	P5S, R38W, A43T, I47V, E94A, D109N, S126N, S259R, L277M, I283V,	5, 38, 43, 47, 94, 109, 126, 203, 257, 259, 277, 283, 337, 397
KDRL	Dacu_13864_kdrl	Kinase Insert Domain Receptor	1137	4	0.00351803	N55G, L137V, N267S, Y329H,	55, 137, 267, 329,
LHX3	Dacu_12562_LHX3_CHICK	LIM/homeobox protein Lhx3	426	2	0.00469484	P27S, H51R,	none
LPHN2	Dacu_03598_LPHN2	Adhesion G Protein-Coupled Receptor L2	1450	5	0.00344828	E600K, R719K, A724T, I812T, K955N,	600, 719, 724, 812, 955,
LRRC3	Dacu_02853_lrrc3	Leucine Rich Repeat Containing 3	252	0	0	-	none
METTL20	Dacu_07097_METTL20	Electron Transfer Flavoprotein Subunit Beta Lysine Methyltransferase	263	1	0.00380228	I230F,	230,
MYOT	Dacu_09419_MYOT	Myotilin	518	0	0	-	none
NDUFB8	Dacu_16261_NDUFB8	NADH:Ubiquinone Oxidoreductase Subunit B8	188	0	0	-	none
NOC4L	Dacu_04044_NOC4L	Nucleolar Complex Associated 4 Homolog	517	6	0.0116054	L193V, E303G, D326E, P400Q, V404A, K453R,	193, 326, 400, 404, 453,
Q5ZLE7	Dacu_12548_Q5ZLE7_CHICK	Uncharacterized protein in Chicken	732	6	0.00819672	D22E, I94M, L340F, T498P, S511G, V516A,	none
Q5ZMW1	Dacu_02473_Q5ZMW1_CHICK	Uncharacterized protein in Chicken	783	1	0.00127714	A159S,	159,
SETD7	Dacu_14176_SETD7	SET Domain Containing 7, Histone Lysine Methyltransferase	366	1	0.00273224	H339D,	339,
SKA1	Dacu_05466_SKA1	Spindle And Kinetochore Associated Complex Subunit 1	275	0	0	-	none
SLC45A1	Dacu_12353_slc45a1	Solute Carrier Family 45 Member 1	748	1	0.0013369	G416E,	341, 416,
SLC5A1	Dacu_01296_slc5a1	Solute Carrier Family 5 Member 1	353	0	0	-	none
SLC6A16	Dacu_09630_SLC6A16	Solute Carrier Family 6 Member 16	663	2	0.00301659	A355D, E386K,	none
TMEM9B	Dacu_05369_TMEM9B	Transmembrane Protein 9B	192	5	0.0260417	S31F, Q32L, V34I, V76I, S136N,	31, 32, 34, 76, 136,
TRPA1	Dacu_07982_TRPA1	Transient Receptor Potential Cation Channel Subfamily A Member 1	1110	27	0.0243243	V39I, I43V, N193K, A200V, L258V, T287I, K295E, M297L, A331T, C358R, L368I, I465L, A474S, N498Y, F506L, A523P, G597E, I649V, R667T, K674Q, E712Q, F723L, N754D, T756P, N768Y, C1012G, V1042L,
VWA7	Dacu_09534_VWA7	Von Willebrand Factor A Domain Containing 7	642	1	0.00155763	V324M,	202, 324,
WAPAL	Dacu_07906_WAPAL	WAPL Cohesin Release Factor	1205	7	0.00580913	G121A, A259G, D280G, T366A, T459A, E533D, E1034D,	259, 280, 366, 459, 533, 1034,
WWOX	Dacu_13231_WWOX	WW Domain Containing Oxidoreductase	452	1	0.00221239	R335K,	335,
XB-GENE-5885309	Dacu_07638_XB-GENE-5885309	Hypothetical protein LOC100145527	420	5	0.0119048	K40Q, E72D, Q101E, N111K, A386T,	40, 72, 101, 111, 350, 386,
ZGC_136493	Dacu_14521_zgc_136493	Uncharacterized protein	335	0	0	-	none
ZNF703	Dacu_10063_znf703	Zinc Finger Protein 703	523	2	0.00382409	E186D, A210S,	72, 459,
ZNT6	Dacu_14268_ZNT6_CHICK	Zinc transporter 6	460	2	0.00434783	V143A, T406A,	143, 155, 406,

## Sheet: Table S7-ecpression pattern
Table S7. The expression levels of candidate genes in four nerve tissues of both pit vipers and nonpit snakes. (by normalized FPKM). Pit viper TG up-regulated genes are in red.
RefGene	Gene	Pit viper (TG)	Pit viper (DRG)	Pit viper (midbrain)	Pit viper (cerebrum)	Nonpit snake (TG)	Nonpit snake (DRG)	Nonpit snake (midbrain)	Nonpit snake (cerebrum)
Dacu_00007_KCNH8	KCNH8	56.504	15.634	3.797	1.077	12.505	22.959	4.76	0
Dacu_00743_ENPP3	ENPP3	7.697	0	0	0	0	0	0	3.376
Dacu_01516_COQ5	COQ5	27.539	21.458	9.812	7.485	32.457	75.425	21.163	15.409
Dacu_01999_DPY19L4	DPY19L4	15.526	16.234	1.649	5.649	8.968	0	2.416	0
Dacu_02473_Q5ZMW1_CHICK	Q5ZMW1	140.558	104.55	71.576	72.519	197.242	166.066	103.932	124.885
Dacu_02658_GK5	GK5	9.311	0	5.079	0	11.76	0	0	0
Dacu_02853_LRRC3	LRRC3	12.188	22.486	0	0	83.425	80.504	0	0
Dacu_03350_CLCN5	CLCN5	23.421	17.408	26.342	19.645	23.549	25.593	41.952	42.304
Dacu_03598_LPHN2	LPHN2	12.419	12.804	24.724	5.291	43.995	65.973	9.821	35.76
Dacu_03722_AGTR1	AGTR1	0	0	0	3.753	0	0	2.968	0
Dacu_04044_NOC4L	NOC4L	10.42	16.107	11.217	12.683	10.883	0	6.801	7.14
Dacu_04980_FAM58A	FAM58A	12.891	15.352	14.25	24.002	11.931	0	10.655	6.508
Dacu_05369_TMEM9B	TMEM9B	63.62	62.881	42.669	32.656	151.262	137.952	44.066	49.347
Dacu_05466_SKA1	SKA1	18.238	11.794	1.751	0	0	0	0	0
Dacu_06790_HRH2	HRH2	0	0	4.122	4.522	0	0	2.021	2.817
Dacu_06796_KCNK4	KCNK4	21.181	16.335	4.713	2.697	16.203	0	2.291	2.319
Dacu_07097_METTL20	METTL20	0	0	1.629	1.835	11.175	0	1.968	7.88
Dacu_07168_HABP4	HABP4	50.465	104.814	30.587	19.778	84.524	112.253	32.089	40.556
Dacu_07638_XB-GENE-5885309	XB-GENE-5885309	22.905	22.377	0	60.267	22.36	46.265	49.503	60.069
Dacu_07754_F1NPK8_CHICK	F1NPK8	7.214	7.407	0	0	0	0	7.53	17.995
Dacu_07906_WAPAL	WAPAL	23.157	12.622	15.594	13.452	22.663	28.107	13.665	8.633
Dacu_07982_TRPA1	TRPA1	1707.71	12.74	0	0	76.704	93.681	0	0
Dacu_08491_CHMP6	CHMP6	33.182	30.44	12.153	11.012	30.311	7.096	10.977	20.909
Dacu_09054_ADAMTS2	ADAMTS2	0	0	2.545	2.953	0	0	5.791	2.441
Dacu_09278_DECR2	DECR2	21.818	15.434	9.568	8.695	17.735	32.531	8.301	8.063
Dacu_09419_MYOT	MYOT	90.51	10.119	0	0	0	0	0	0
Dacu_09534_VWA7	VWA7	14.889	12.185	14.952	15.01	14.531	11.483	7.926	7.698
Dacu_09630_SLC6A16	SLC6A16	0	0	7.349	1.651	9.714	0	0	0
Dacu_10063_ZNF703	ZNF703	21.741	20.966	12.947	8.643	13.201	0	13.967	10.965
Dacu_12353_SLC45A1	SLC45A1	16.35	20.794	18.739	23.418	97.885	50.366	18.945	29.518
Dacu_12548_Q5ZLE7_CHICK	Q5ZLE7	11.683	0	5.954	6.746	7.648	0	5.749	3.266
Dacu_12562_LHX3_CHICK	LHX3	0	0	3.949	0	0	0	0	0
Dacu_13231_WWOX	WWOX	18.699	17.818	3.664	2.42	12.918	0	6.041	4.845
Dacu_13864_KDRL	KDRL	9.564	0	4.173	4.645	0	0	3.583	2.623
Dacu_14176_SETD7	SETD7	13.396	0	1.761	2.809	0	0	3.791	5.938
Dacu_14268_ZNT6_CHICK	ZNT6	13.11	14.715	13.619	13.749	18.299	61.473	7.363	8.427
Dacu_14306_CERS6	CERS6	18.776	18.2	5.792	18.097	8.293	0	6.614	22.245
Dacu_14895_CYBB	CYBB	16.525	0	2.148	2.666	11.689	0	3.874	8.755
Dacu_16100_C1QL2	C1QL2	13.572	18.1	9.761	2.748	29.092	26.617	16.237	5.318
Dacu_16261_NDUFB8	NDUFB8	166.812	124.506	44.206	53.49	255.778	223.912	66.49	105.239
Dacu_18108_CRYAB	CRYAB	22.081	0	5.792	0	0	0	10.228	10.163
Dacu_18241_KCNC2	KCNC2	0	0	54.17	61.026	0	0	62.99	86.066
Dacu_18765_AKR1D1	AKR1D1	14.384	28.701	0	1.989	0	0	0	0
Dacu_20332_CAST	CAST	18.436	26.881	6.698	2.327	25.796	22.387	11.842	18.384
